# Supplementary material for: propr: An R-package for Identifying Proportionally Abundant Features Using Compositional Data Analysis
Source: Sci Rep. 2017 Nov 24;7:16252. doi: 10.1038/s41598-017-16520-0 (PMC5701231; doi:10.1038/s41598-017-16520-0)
Supplement: Supplementary file 3 — S1 Data [file 41598_2017_16520_MOESM3_ESM.csv]

	RM0010M_RSEMout	RM0021M_RSEMout	RM0034M_RSEMout	RM0039M_RSEMout	RM0045M_RSEMout	RM0061M_RSEMout	RM0082M_RSEMout	RM0087M_RSEMout	RM0092M_RSEMout	RM0094M_RSEMout	RM0106M_RSEMout	RM0108M_RSEMout	RM0118M_RSEMout	RM0127M_RSEMout	RM0135M_RSEMout	RM0169M_RSEMout	RM0170M_RSEMout	RM0171M_RSEMout	RM0179M_RSEMout	RM0189M_RSEMout
c9958_g1_i1	11	14	7	14	9	4	8	10	4	1	8	12	19	12	52	7	13	16	13	15
c995_g1_i1	5	75	39	18	43	16	101	23	24	34	6	33	12	30	53	35	12	30	50	31
c9941_g1_i1	21	16	15	20	15	12	27	11	17	19	18	27	35	25	15	28	21	24	13	14
c9938_g1_i1	1	1	3	9	6	1	3	41	2	30	11	10	33	13	21	10	32	35	15	9
c9913_g1_i1	60	23	34	14	19	50	33	32	26	44	92	74	71	65	40	30	69	111	38	68
c9901_g1_i1	5	18	10	17	10	8	7	8	23	10	11	9	16	8	9	17	13	11	12	10
c9900_g1_i1	11	7	15	39	23	20	24	17	40	67	11	5	25	16	11	8	3	12	9	24
c9887_g1_i1	4	21	53	36	33	13	13	44	17	84	9	8	9	11	11	4	9	17	48	21
c9883_g1_i1	35	75	53	97	95	35	49	37	152	84	34	56	100	63	49	62	26	42	38	22
c9874_g1_i1	13	27	16	27	26	15	17	23	50	30	17	5	11	11	14	12	7	10	9	9
c9871_g1_i1	37	29	31	49	31	26	48	53	279	67	13	27	17	29	5	19	22	33	43	16
c9868_g1_i1	24	53	31	44	30	26	37	41	82	50	15	41	34	27	18	40	14	42	23	17
c986_g1_i1	11	42	19	44	24	19	22	39	27	35	22	36	57	8	74	26	26	37	39	50
c9835_g1_i1	9	13	6	32	4	2	14	30	4	4	5	20	13	34	15	6	10	9	13	3
c983_g1_i1	8	7	19	7	7	12	20	31	20	10	7	13	10	11	3	9	4	10	21	15
c9827_g1_i1	18	107	86	115	99	46	96	95	183	178	76	37	59	37	73	109	41	26	83	96
c9815_g1_i1	9	8	19	19	12	18	18	30	24	15	9	10	9	15	5	13	4	14	24	13
c9810_g1_i1	8	7	25	18	13	12	15	26	100	37	11	16	13	15	2	10	12	14	15	3
c98_g1_i1	8	10	57	57	35	47	31	27	17	19	25	44	27	8	4	34	34	30	27	18
c9796_g1_i2	1	32	13	19	12	9	9	13	30	15	4	10	11	4	9	10	5	5	18	4
c9780_g1_i1	1	9	11	9	12	4	10	10	6	17	4	9	43	1	10	29	26	3	27	13
c9777_g1_i1	29	83	36	67	18	24	52	164	894	70	13	34	27	84	80	31	49	36	49	49
c9774_g1_i2	10	4	12	11	3	3	13	13	18	22	15	7	12	8	5	5	8	10	11	13
c9768_g2_i1	33	5	4	10	7	10	12	9	29	10	6	25	49	5	3	8	14	6	13	0
c9758_g1_i1	5	14	14	12	8	7	21	4	6	26	65	15	60	11	15	9	6	25	9	14
c9750_g1_i1	19	6	9	57	23	12	8	8	1	41	18	14	16	2	1	11	9	22	11	6
c9749_g1_i1	33	23	18	22	24	23	21	26	26	30	28	28	21	28	15	12	20	46	39	15
c9744_g1_i1	1587	2279	1330	2093	434	738	793	3226	532	1971	2363	2216	1773	655	4066	957	1438	4582	7606	4133
c9740_g1_i1	5	58	32	75	57	27	43	27	116	63	18	22	32	24	28	41	10	22	22	40
c9737_g2_i1	50	48	89	30	28	24	42	55	33	36	28	24	104	38	68	46	34	40	63	35
c9737_g1_i1	32	23	32	18	12	7	21	23	15	15	16	9	33	20	20	16	14	14	35	5
c9731_g1_i1	9	85	45	44	11	13	27	37	18	32	43	23	31	26	84	16	9	20	32	37
c9724_g1_i2	50	87	56	85	68	44	62	48	50	46	64	70	96	61	88	99	76	80	63	44
c9722_g1_i1	75	185	79	97	122	55	57	94	196	102	59	110	129	84	75	61	52	56	74	53
c9720_g1_i1	13	151	40	136	94	49	66	112	191	106	30	36	26	45	55	50	17	40	76	44
c9719_g1_i1	15	12	34	27	9	21	50	55	41	14	12	21	15	7	7	11	7	17	21	2
c9716_g1_i1	85	305	163	143	117	164	122	133	47	271	83	228	233	121	188	123	157	108	85	49
c9708_g1_i1	34	18	23	34	33	27	42	39	85	43	23	29	25	20	3	19	15	57	50	17
c9707_g1_i1	8	12	10	18	12	6	8	17	20	9	7	13	12	19	8	4	11	14	13	18
c9693_g1_i1	9	14	21	28	24	12	20	27	25	19	16	16	16	13	20	24	20	16	19	16
c9688_g1_i1	42	81	63	71	79	23	42	91	85	78	33	64	85	37	43	78	50	23	53	33
c9685_g2_i1	13	26	19	9	7	12	19	37	22	17	13	17	18	10	20	14	10	20	38	34
c9680_g1_i1	33	100	47	80	54	32	59	85	144	79	50	78	129	42	53	53	59	56	57	37
c9679_g2_i1	1	6	41	59	50	29	31	24	9	12	16	17	30	1	1	11	5	8	12	4
c9672_g2_i1	6	0	1	73	122	32	2	2	4	78	5	1	28	49	53	0	45	2	67	69
c9669_g1_i1	13	14	14	14	7	7	18	14	8	23	5	14	14	19	7	7	5	11	4	10
c9667_g1_i1	5	9	5	19	10	7	11	16	10	12	13	3	12	3	12	17	9	6	14	6
c9665_g2_i1	4	4	4	4	12	5	13	24	13	11	2	9	15	15	1	14	7	14	12	1
c9662_g1_i1	23	36	38	43	60	13	34	52	19	30	9	23	11	29	10	16	10	33	41	22
c9661_g1_i1	5	49	27	35	23	10	36	43	62	43	18	28	23	15	23	19	13	28	24	36
c9653_g1_i1	6	15	16	28	17	57	29	13	0	1	22	37	13	1	0	21	19	0	7	16
c9652_g1_i2	13	9	5	11	15	15	15	15	19	35	7	6	11	5	7	18	14	11	12	13
c9652_g1_i1	20	12	6	6	12	14	9	10	12	26	12	14	11	10	9	13	8	14	9	12
c9637_g1_i1	4	22	8	20	15	2	29	13	17	20	6	10	20	3	20	17	7	6	9	18
c9631_g1_i1	32	34	30	22	24	20	23	55	31	24	29	48	137	41	49	21	25	45	51	15
c9627_g1_i2	15	8	24	12	27	16	10	19	69	36	9	22	18	20	1	15	7	12	16	2
c9625_g1_i1	10	9	11	10	12	18	17	11	18	24	7	10	8	6	2	10	7	16	4	5
c9614_g1_i1	9	17	13	6	9	6	13	27	28	12	11	7	10	5	11	11	8	2	15	8
c9602_g1_i1	15	57	42	40	84	20	39	36	50	59	17	28	36	25	48	60	25	14	25	18
c96_g1_i1	7	23	20	15	10	9	16	18	36	37	7	6	8	10	9	14	6	9	19	1
c9598_g1_i1	14	28	18	5	25	6	17	42	15	21	2	18	16	26	17	12	16	12	11	3
c9591_g1_i1	18	53	18	21	19	6	20	29	18	31	8	9	20	15	26	13	16	21	21	19
c9583_g2_i1	23	5	3	10	13	15	7	6	5	6	4	5	17	17	17	12	5	23	13	5
c9580_g1_i1	91	392	234	313	197	132	162	286	353	385	160	203	187	187	290	216	146	161	193	170
c9573_g2_i1	12	16	22	30	17	18	17	24	49	24	11	25	23	27	6	8	8	18	19	11
c9571_g1_i1	9	22	6	12	5	4	12	16	18	13	10	16	21	6	6	8	9	12	5	6
c9563_g1_i1	43	37	57	98	91	95	66	59	172	126	34	54	47	38	12	61	31	44	60	32
c9561_g1_i1	17	13	20	24	26	27	30	28	58	27	14	21	13	12	0	14	10	28	21	19
c9554_g1_i1	256	763	351	529	491	328	381	522	846	579	327	334	419	355	475	575	284	328	351	403
c9550_g1_i1	146	40	44	38	22	33	39	22	21	46	55	86	173	53	87	56	68	66	22	42
c955_g1_i1	11	13	6	23	24	6	12	32	5	4	11	9	13	14	1	18	11	30	19	14
c9539_g2_i1	15	16	11	7	49	17	32	65	30	24	1	38	6	22	11	16	36	12	18	7
c9535_g1_i1	18	20	16	30	12	17	16	18	13	40	11	26	16	16	9	20	17	18	19	10
c9524_g1_i1	90	56	31	40	31	19	44	43	27	19	31	70	105	43	62	22	63	90	44	38
c9519_g1_i1	5	3	9	27	14	8	7	20	52	21	14	6	8	9	1	17	9	14	12	11
c9514_g1_i1	16	40	13	15	18	3	17	10	24	21	9	21	22	6	24	6	15	0	13	5
c9506_g1_i1	50	104	127	271	191	114	143	106	419	183	114	70	93	71	138	134	91	110	91	83
c9502_g1_i1	21	9	10	9	7	14	10	21	28	18	12	14	21	26	6	18	8	24	26	15
c9499_g1_i1	20	12	17	17	7	13	15	34	20	15	10	15	15	14	9	13	14	14	25	17
c9495_g1_i1	22	34	16	21	22	32	28	31	16	21	36	56	45	17	73	28	42	39	37	38
c9492_g1_i1	3224	10684	6737	5862	4818	3463	5045	12545	10150	6644	4584	5276	7577	5687	9230	5998	3618	5254	11282	7218
c9486_g1_i1	5	19	9	21	17	8	18	18	39	8	4	17	17	7	18	21	10	14	21	18
c9484_g1_i1	87	12	45	9	26	32	43	49	27	54	18	53	46	75	14	28	26	81	46	18
c9475_g1_i1	9	19	15	17	17	16	16	31	12	16	5	15	15	10	24	14	3	16	14	11
c9471_g1_i1	53	96	82	179	165	91	148	162	324	338	45	63	53	56	28	91	48	65	64	37
c9458_g1_i1	54	21	42	36	24	29	31	40	47	55	20	42	50	52	13	30	30	54	51	19
c9457_g1_i2	28	52	63	58	70	37	41	77	96	51	39	46	27	43	16	61	23	32	42	16
c9457_g1_i1	27	38	59	57	57	30	57	75	96	46	32	31	28	52	20	53	29	32	56	21
c9450_g1_i1	11	13	7	9	5	13	6	18	39	25	4	17	11	20	4	15	12	8	9	3
c9445_g1_i1	14	3	19	20	21	20	19	14	13	18	17	9	13	22	5	19	13	22	17	17
c9443_g1_i1	15	17	16	9	9	6	17	31	26	9	9	18	20	19	18	20	10	10	11	8
c9442_g1_i1	6	8	13	21	10	11	9	22	18	11	6	19	22	22	25	14	5	15	15	28
c9438_g1_i2	23	28	26	31	18	20	22	29	71	81	7	24	23	28	7	16	21	24	13	8
c9438_g1_i1	11	15	23	20	11	11	20	24	44	64	13	16	21	16	2	14	15	23	14	9
c9437_g1_i1	26	27	22	18	28	14	14	19	29	16	10	19	52	17	18	19	16	24	17	14
c9435_g1_i1	43	35	46	24	29	14	35	67	40	48	10	54	41	34	35	26	28	35	31	18
c9421_g1_i1	32	24	12	19	17	15	19	16	63	25	11	18	40	22	14	24	23	26	21	12
c9420_g2_i1	23	28	24	17	27	20	30	35	17	35	13	21	26	18	50	27	19	23	15	25
c9418_g1_i1	6	176	4	5	276	78	28	59	85	55	1	48	5	7	41	44	95	3	7	6
c9414_g1_i1	27	7	19	19	23	25	24	31	57	34	7	28	16	29	5	16	22	30	13	12
c9413_g2_i1	13	2	8	18	4	15	8	27	12	12	8	6	5	18	0	17	7	16	15	8
c9410_g1_i1	11	51	22	45	48	25	36	31	79	53	13	14	20	16	20	26	20	17	40	25
c941_g1_i1	29	5	17	3	1	5	2	18	0	3	54	135	180	54	164	16	80	34	6	32
c9408_g1_i1	159	207	235	265	318	105	149	181	388	315	75	198	139	117	77	126	118	210	125	140
c9406_g1_i1	16	18	18	40	141	11	19	35	63	42	1	10	4	16	2	18	6	10	22	9
c9398_g1_i2	5	51	47	45	31	9	27	46	19	40	22	22	20	19	17	24	12	38	33	14
c9398_g1_i1	15	59	67	43	46	12	42	31	19	33	33	53	24	36	21	47	13	35	36	17
c9390_g1_i1	7	13	31	81	41	33	0	117	0	28	23	11	10	20	0	42	12	23	40	23
c9389_g1_i1	15	19	13	22	11	31	8	17	0	41	22	33	55	30	48	19	36	42	26	64
c9374_g1_i1	320	152	195	102	112	77	122	146	125	211	69	121	176	184	116	116	128	142	357	95
c9369_g1_i1	4	420	225	176	85	108	378	76	189	487	1793	258	610	408	129	26	19	956	0	97
c9364_g1_i1	55	52	63	104	115	57	79	101	249	138	51	58	74	56	87	59	55	73	125	79
c9350_g1_i1	11	46	19	24	23	17	24	55	54	28	15	36	45	42	27	20	22	16	29	34
c9344_g1_i1	6	27	14	47	31	19	30	18	53	31	7	12	27	12	22	30	11	11	9	9
c9342_g1_i1	22	31	18	34	52	29	25	24	74	32	11	13	24	12	9	13	15	22	26	25
c9334_g1_i1	8	18	22	9	17	8	4	12	4	11	3	15	26	8	21	27	13	16	9	10
c9328_g1_i1	30	38	42	44	45	46	21	34	72	28	17	28	21	19	26	26	10	9	11	15
c9326_g1_i1	29	28	30	32	22	29	11	30	15	16	22	29	25	0	10	24	47	45	30	47
c9324_g1_i1	17	105	29	48	40	23	52	45	104	68	26	48	81	19	64	45	29	32	43	38
c9321_g1_i1	29	15	13	8	11	22	8	45	35	4	0	1	10	18	9	14	8	7	1	0
c9314_g1_i1	55	49	36	87	58	34	45	98	230	129	58	82	106	61	39	37	43	78	74	51
c9313_g1_i1	1	33	51	81	67	1	36	22	31	27	1	0	26	14	6	0	3	6	0	7
c9312_g1_i1	49	80	58	76	64	70	91	170	94	90	67	84	111	112	123	86	72	94	115	68
c9308_g1_i1	15	7	8	5	11	10	11	30	18	15	20	14	8	16	3	13	4	22	9	2
c9304_g1_i1	11	16	25	13	18	7	34	16	45	26	13	11	23	12	14	13	9	12	22	15
c9299_g1_i1	40	5	12	6	12	27	9	31	31	49	6	63	16	38	1	14	20	32	35	19
c9297_g1_i1	203	251	164	270	221	171	321	248	353	533	150	252	180	271	162	225	138	342	198	104
c9280_g1_i1	12	4	10	11	6	11	13	11	16	10	6	10	8	8	0	16	8	18	5	3
c9273_g1_i1	17	83	43	48	36	16	42	23	11	23	38	44	60	37	37	27	14	44	31	42
c9268_g1_i1	247	525	404	458	435	220	374	686	572	458	282	380	516	386	324	283	160	201	477	324
c926_g1_i1	444	919	529	1140	951	451	864	922	1858	901	739	753	1189	648	1079	1200	740	830	852	924
c9254_g1_i1	56	101	75	158	118	88	106	201	188	115	118	103	151	129	131	135	71	181	151	138
c9233_g2_i1	17	38	17	20	18	23	27	28	42	15	12	36	34	23	21	35	13	18	39	15
c9231_g2_i1	12	8	11	17	11	8	7	12	13	12	7	3	11	6	2	6	5	12	13	2
c9228_g1_i2	38	38	43	63	55	32	61	69	153	84	32	49	42	51	18	29	26	44	83	29
c9228_g1_i1	42	41	59	53	58	37	50	71	177	99	32	48	51	47	19	40	35	41	73	36
c9223_g2_i1	0	45	15	49	14	21	23	10	14	30	33	11	0	16	0	0	0	0	0	0
c9215_g1_i1	13	11	41	31	13	5	20	35	36	44	18	7	15	29	6	28	12	15	42	11
c9209_g1_i1	1	34	128	101	40	34	142	124	208	85	37	9	7	8	0	16	0	6	24	4
c9208_g1_i1	9	34	20	22	24	18	17	22	16	23	21	14	28	18	30	24	13	8	13	14
c9199_g1_i1	3	32	10	35	17	4	16	21	31	22	8	6	9	7	8	10	6	8	10	10
c9197_g1_i1	2	35	8	21	12	6	15	12	30	11	5	6	16	4	16	9	8	9	13	3
c9175_g1_i2	14	47	16	37	21	9	11	33	57	35	15	22	37	17	17	11	2	17	22	15
c9175_g1_i1	13	44	22	32	20	5	22	33	68	39	11	14	37	15	14	18	14	24	21	16
c9165_g1_i1	28	12	13	8	8	17	26	18	15	18	17	35	28	10	1	27	5	16	5	4
c9161_g1_i1	85	12	84	11	25	16	13	29	5	8	8	40	29	68	35	23	19	11	25	29
c9159_g1_i1	491	1099	635	1009	898	463	601	1373	1862	1099	622	845	853	685	625	896	644	687	821	593
c9157_g1_i1	2	12	20	23	11	14	14	22	20	33	9	12	6	15	5	13	8	7	25	5
c9149_g1_i1	6	25	3	16	12	4	8	12	23	14	9	7	13	13	21	14	6	4	11	12
c9148_g1_i1	76	43	53	36	59	28	28	51	40	75	36	63	87	28	28	35	46	41	62	30
c9145_g1_i2	18	21	43	76	56	76	59	70	180	82	30	31	23	18	3	27	16	37	42	19
c9143_g1_i1	13	12	17	5	12	2	9	18	5	8	12	41	21	15	14	20	13	14	5	12
c9139_g1_i2	690	1114	804	859	712	388	696	1319	1830	1190	616	918	1654	753	625	680	594	825	850	599
c9139_g1_i1	616	1229	787	877	742	432	628	1203	1739	1186	576	939	1591	766	612	665	563	768	774	602
c9137_g1_i1	117	91	77	41	68	35	81	104	60	66	26	101	150	80	98	99	112	55	149	55
c9132_g1_i1	60	49	22	44	22	65	28	43	6	22	41	52	25	62	43	16	54	51	43	60
c9129_g1_i1	193	215	233	174	225	147	250	248	156	250	162	187	324	242	317	147	239	173	266	101
c9123_g1_i1	12	75	56	74	57	49	66	55	186	77	47	45	29	12	8	39	29	19	30	29
c9121_g1_i1	49	68	74	148	93	59	51	85	246	125	48	63	71	67	51	85	52	44	65	48
c9108_g1_i1	11	30	14	12	24	33	10	19	13	27	2	7	10	15	4	4	10	9	20	0
c9095_g1_i1	14	16	14	10	19	8	19	12	6	12	14	31	11	4	8	8	5	5	6	6
c9091_g2_i1	17	28	25	44	25	51	56	39	97	85	9	18	12	11	4	20	10	15	20	16
c909_g1_i1	13	32	14	9	6	11	17	8	5	16	6	21	6	12	7	3	13	11	18	13
c9088_g1_i2	62	43	38	82	52	56	84	57	108	82	50	73	44	79	17	66	29	55	34	47
c9088_g1_i1	48	42	39	95	50	50	83	66	93	64	51	72	34	93	18	61	34	55	39	37
c9083_g1_i1	5	5	17	10	13	6	6	14	14	24	3	14	25	15	10	4	9	12	17	2
c9068_g1_i1	746	2553	1668	1749	1402	1153	1514	1440	1237	1573	1007	1190	1502	1069	2045	2379	1520	1085	1304	939
c9064_g1_i1	1	27	19	27	24	8	18	33	28	6	13	12	5	11	18	9	5	11	43	15
c904_g1_i1	3	8	25	16	20	10	20	17	14	20	2	7	6	10	1	10	5	12	15	9
c9021_g1_i1	5	19	22	25	15	8	17	21	7	20	20	21	31	15	10	11	21	34	27	20
c9020_g1_i1	32	11	30	31	14	50	34	23	18	13	8	34	23	9	7	20	19	29	20	9
c8994_g1_i1	13	81	39	70	50	37	51	67	64	56	29	48	39	23	76	67	27	31	49	49
c8950_g1_i1	32	54	45	47	32	16	35	42	115	39	17	29	32	32	21	28	30	30	38	20
c8938_g1_i1	16	19	14	12	16	10	9	34	9	16	15	23	36	28	60	27	23	24	24	33
c8934_g1_i1	22	94	58	84	61	25	40	113	93	65	32	55	67	29	68	60	36	54	52	42
c8898_g2_i1	9	7	2	5	3	18	21	6	8	11	8	21	25	24	11	14	7	20	13	11
c8894_g1_i1	15	10	16	13	12	8	10	11	10	7	3	11	9	14	10	3	16	12	5	12
c8881_g1_i1	9	19	7	12	11	10	13	10	22	27	12	5	13	12	3	1	4	13	15	2
c8875_g1_i1	8	61	21	65	57	20	18	14	64	68	17	13	24	11	79	41	17	19	10	22
c8850_g1_i1	7	11	6	9	10	5	5	10	6	11	10	8	9	7	18	18	10	14	6	15
c8847_g1_i1	149	442	243	517	414	220	310	544	1013	569	224	215	183	220	106	282	189	322	440	238
c8846_g1_i1	12	19	17	26	21	15	19	24	81	31	15	11	19	23	9	24	7	17	31	18
c883_g1_i1	14	2	12	6	8	13	15	13	21	16	8	16	4	9	0	18	5	20	15	11
c8820_g1_i1	22	16	9	23	26	19	40	24	16	20	23	18	19	17	28	33	10	12	18	12
c8800_g1_i1	18	24	6	16	13	4	13	26	11	12	33	9	7	11	5	13	6	18	12	7
c877_g1_i1	80	92	86	137	68	64	87	163	119	98	84	122	166	74	70	65	84	99	89	65
c8708_g1_i1	18	21	19	13	12	25	24	38	17	19	17	29	31	20	24	16	22	24	27	20
c87_g2_i1	16	31	15	37	24	29	17	1	81	36	21	16	14	22	17	6	2	0	23	2
c87_g1_i1	26	45	43	65	36	53	40	4	139	51	51	31	40	65	27	21	25	0	41	0
c8694_g1_i1	105	80	38	36	27	48	21	32	314	155	46	90	183	48	65	63	87	71	320	30
c8686_g1_i1	18	11	6	8	5	9	8	12	10	25	7	10	15	15	5	11	10	15	7	5
c8673_g1_i1	10	10	12	11	11	15	14	25	37	15	8	14	10	12	1	6	7	9	12	4
c8663_g1_i1	19	26	13	17	14	15	18	4	15	26	6	17	18	14	10	9	13	13	13	10
c8641_g1_i1	6	24	12	16	14	4	13	21	44	20	4	13	14	7	1	10	5	4	14	10
c8597_g1_i1	6	17	12	23	21	11	15	15	56	37	6	7	7	12	4	8	6	4	7	9
c8593_g2_i1	2	15	9	8	7	7	15	10	9	11	8	13	26	3	19	12	13	11	15	15
c8574_g1_i1	7	31	22	39	28	6	20	49	119	35	9	17	14	20	34	30	11	8	34	18
c8552_g1_i1	34	77	45	124	88	46	56	122	146	49	37	40	57	37	52	63	38	66	88	56
c8551_g1_i1	66	127	88	116	84	31	97	115	171	84	71	94	150	70	72	84	41	53	80	30
c8547_g1_i1	76	129	59	99	104	69	118	70	132	176	60	78	102	52	105	129	96	78	104	40
c8540_g1_i1	15	14	13	11	12	12	3	15	39	11	4	14	5	16	6	9	5	26	11	5
c8537_g1_i1	8	17	13	9	15	6	14	5	10	16	7	15	7	21	3	16	7	21	17	4
c8517_g1_i1	39	17	80	81	51	80	93	65	100	78	30	43	17	16	2	32	7	42	44	10
c8512_g1_i1	15	3	18	15	18	8	18	23	47	24	5	11	3	11	3	14	9	24	18	6
c8502_g1_i1	3	8	6	32	21	10	16	21	41	33	4	5	3	5	2	13	3	7	17	11
c8501_g1_i1	58	74	52	61	73	39	45	81	77	37	32	56	75	65	58	36	52	47	71	44
c8491_g1_i1	23	11	12	15	5	8	1	19	11	11	18	15	18	15	9	2	10	15	18	7
c8487_g1_i1	4	17	12	9	13	16	12	25	23	9	25	4	3	6	2	8	15	17	19	3
c8473_g1_i1	15	21	21	16	12	7	14	20	18	14	11	16	18	19	3	3	15	13	10	6
c8465_g1_i1	12	36	45	25	12	7	19	19	0	10	5	12	18	22	21	20	18	12	8	8
c8459_g1_i1	13	1	17	11	8	8	16	18	22	26	22	19	22	0	14	23	13	2	46	15
c8455_g1_i1	15	10	7	7	9	7	13	18	11	12	1	11	12	16	10	4	2	14	12	15
c8450_g1_i1	58	56	31	70	39	37	45	28	17	48	77	80	130	38	114	88	91	42	32	80
c8448_g1_i1	11	7	17	5	9	8	13	14	9	12	44	16	8	13	5	3	7	38	25	11
c8439_g1_i1	48	18	36	7	9	22	7	24	16	32	19	55	80	36	43	24	46	39	49	23
c8438_g1_i1	14	6	5	3	6	5	22	3	28	5	35	42	25	15	39	3	13	5	9	15
c843_g1_i1	73	74	40	42	37	39	42	37	18	86	35	89	114	71	102	55	80	86	68	101
c8428_g2_i1	125	99	115	177	116	88	148	118	458	130	70	68	78	99	34	110	60	73	107	53
c8428_g1_i1	18	39	21	40	34	15	30	21	57	20	13	20	25	7	36	28	14	14	21	12
c8424_g1_i1	13	0	0	25	22	0	76	7	7	2	39	0	24	0	91	80	20	32	75	107
c8414_g1_i1	8	11	8	9	8	5	26	11	4	5	16	30	8	17	7	2	10	25	23	26
c8404_g1_i1	6	4	10	18	13	6	9	14	21	23	7	10	12	2	11	10	7	4	9	8
c84_g1_i1	21	6	30	8	6	3	11	25	11	5	8	34	20	19	2	3	10	9	13	5
c8391_g1_i1	45	108	51	60	66	22	64	68	159	75	38	95	112	35	46	28	27	48	39	33
c8370_g1_i1	123	167	91	111	84	115	193	155	243	160	138	209	237	131	255	142	163	232	194	229
c8368_g1_i1	20	10	24	10	9	6	16	30	8	9	4	19	20	18	8	10	13	4	25	13
c8364_g1_i1	1	12	19	22	27	9	19	21	24	15	16	15	8	5	20	13	6	8	7	8
c8352_g1_i1	101	186	130	210	225	109	126	173	496	189	67	113	132	103	94	126	90	103	130	95
c8347_g1_i1	5	5	26	8	13	10	16	27	22	9	10	2	7	15	5	5	2	8	16	15
c8338_g1_i2	95	298	193	224	237	133	135	326	450	293	134	155	219	162	166	129	96	192	230	137
c8338_g1_i1	24	115	60	79	80	39	39	98	111	94	50	51	92	41	84	54	36	71	66	55
c8319_g2_i1	16	13	16	27	23	23	31	28	58	32	11	11	22	20	8	16	14	23	21	9
c8311_g1_i1	26	84	46	57	59	26	57	71	37	57	31	38	47	27	62	43	29	37	29	31
c8294_g1_i1	11	19	4	8	11	18	14	18	20	11	9	14	26	8	18	9	14	4	11	7
c8285_g1_i1	15	10	26	26	23	19	20	30	60	31	22	22	11	25	4	18	14	17	20	11
c827_g1_i1	15	20	21	17	9	11	8	22	21	31	17	8	16	25	14	7	6	15	24	4
c8254_g1_i1	3	38	1	12	13	8	9	12	9	5	13	6	20	3	24	25	13	5	5	10
c825_g2_i1	2	16	24	35	19	19	40	47	29	19	14	19	8	7	0	21	3	16	14	13
c825_g1_i1	3	3	12	13	16	14	24	21	13	17	8	8	6	6	1	9	6	13	11	5
c8248_g1_i1	11	119	21	20	317	63	28	64	20	30	12	56	21	44	140	62	120	21	24	22
c8247_g2_i1	20	44	20	58	28	42	35	52	94	92	14	18	32	38	19	24	18	35	36	23
c822_g1_i1	3	30	40	35	18	13	21	71	34	43	12	10	16	21	5	33	6	13	22	5
c8213_g1_i1	24	17	27	63	78	35	17	42	43	25	9	55	33	23	8	21	29	22	21	12
c8203_g1_i1	5	24	12	55	22	8	18	11	39	44	13	4	11	10	8	20	3	13	9	8
c8200_g2_i1	13	10	21	13	10	13	21	26	40	8	17	28	18	7	1	19	15	21	12	9
c8192_g1_i1	3441	145	1025	171	219	414	164	226	25	170	343	1249	2241	801	695	208	914	663	196	80
c8190_g1_i1	8	24	9	7	5	8	12	17	23	19	12	11	19	10	8	10	16	12	25	13
c8183_g1_i1	11	62	19	19	12	13	15	22	19	20	24	21	36	11	50	16	12	15	22	26
c817_g1_i1	12	19	15	45	24	18	23	18	45	33	20	15	32	14	40	31	21	29	28	22
c8165_g1_i1	11	22	10	2	9	3	6	18	16	15	5	15	25	14	9	6	10	15	14	16
c8154_g1_i1	87	92	97	92	73	42	50	94	52	73	103	107	115	93	86	64	114	108	81	86
c815_g1_i1	15	11	28	17	6	19	29	16	24	25	11	19	11	10	1	8	4	13	20	7
c8139_g1_i1	95	410	236	150	85	85	207	234	233	343	576	363	178	37	292	253	138	169	90	147
c8134_g1_i1	18	21	38	53	38	12	53	17	55	42	18	23	26	44	7	40	15	13	13	6
c8129_g1_i1	20	12	17	6	12	18	14	33	30	32	29	18	22	25	11	40	19	34	30	20
c8097_g1_i1	4	7	27	20	15	17	12	21	28	27	8	12	5	10	6	5	6	10	11	2
c809_g1_i1	3	19	25	38	30	11	22	47	57	41	16	13	21	18	17	23	6	9	34	14
c8083_g1_i1	6	45	16	17	27	11	27	20	17	15	5	6	33	7	27	14	16	19	12	15
c8080_g1_i1	67	11	43	10	5	35	15	41	1	7	25	110	73	26	39	12	37	84	34	19
c8078_g1_i1	11	28	12	35	31	11	20	19	59	42	16	19	14	3	9	11	9	8	8	14
c8055_g1_i1	45	47	43	57	82	40	60	52	167	79	12	30	50	37	17	50	31	29	32	11
c8053_g1_i1	5	22	27	34	1	4	22	24	21	11	22	15	7	2	2	5	4	11	6	3
c8042_g1_i1	16	0	16	24	19	9	1	9	22	0	1	35	25	0	45	32	13	20	30	6
c804_g1_i1	168	319	125	264	192	130	156	210	384	374	120	204	276	186	170	192	173	237	219	153
c8026_g1_i1	594	461	309	510	525	263	457	823	1363	828	448	758	1401	523	391	746	546	643	417	270
c8021_g1_i1	77	81	102	117	78	52	86	79	321	219	53	87	67	96	11	42	47	70	78	38
c8011_g1_i1	381	1006	597	849	692	388	472	1132	1577	958	429	601	717	515	521	701	512	589	900	497
c8010_g1_i1	59	100	46	80	63	29	60	88	111	83	68	115	275	62	123	64	62	101	74	66
c801_g1_i1	13	35	7	19	7	3	9	10	3	14	20	15	34	12	66	22	27	36	10	32
c80_g1_i1	103	199	155	215	239	209	157	150	142	364	20	148	127	232	130	186	132	75	126	74
c7997_g1_i1	19	30	18	35	22	27	22	24	139	70	16	16	8	26	3	20	10	18	14	15
c7991_g1_i1	29	7	7	11	6	53	72	12	12	7	55	30	6	64	10	3	21	19	6	3
c7989_g1_i1	6	21	4	13	14	12	11	14	15	20	5	7	6	9	16	20	3	9	8	11
c7974_g1_i1	23	50	36	21	53	34	40	61	34	44	8	48	26	32	27	26	32	33	44	20
c7973_g1_i1	63	156	89	152	122	74	104	190	280	151	60	109	152	82	89	133	92	82	102	69
c797_g1_i1	19	9	11	16	12	18	15	22	35	13	8	18	5	18	2	5	4	18	7	7
c7963_g1_i2	9	23	11	7	7	6	4	10	8	9	13	17	31	15	27	5	7	16	17	16
c7953_g1_i1	39	158	87	150	119	61	94	102	274	120	34	53	80	54	62	87	46	55	59	42
c7948_g1_i1	47	78	88	64	47	28	58	93	70	56	53	52	86	50	40	38	40	64	109	85
c7912_g1_i1	21	36	12	19	7	8	26	9	51	30	7	16	20	14	7	8	2	11	3	8
c79_g1_i1	47	44	142	126	87	129	119	232	382	156	34	54	49	39	7	73	24	90	116	27
c7888_g1_i1	26	64	42	46	21	21	38	60	33	64	22	42	57	37	100	44	24	37	72	48
c7885_g1_i1	122	51	569	489	175	224	437	163	339	177	907	1076	478	547	16	177	179	624	11	68
c7872_g1_i1	44	14	26	19	17	33	21	90	23	23	21	53	45	57	3	35	28	40	37	23
c7870_g1_i1	102	130	100	100	92	78	104	130	110	133	74	100	111	115	74	116	104	113	72	79
c7860_g1_i1	13	5	14	15	46	17	6	16	12	7	11	21	16	8	6	15	20	14	15	10
c7859_g1_i1	55	61	74	65	54	31	69	92	104	66	35	50	45	59	20	45	33	79	67	40
c7835_g1_i1	22	71	49	39	120	33	43	65	53	72	12	51	27	31	40	54	45	19	62	14
c7831_g1_i1	34	28	39	33	29	18	19	27	36	23	24	35	63	29	33	30	38	51	21	30
c7818_g1_i1	8	11	24	28	17	16	22	20	28	29	14	22	15	6	1	15	5	15	11	6
c7805_g1_i1	12	6	16	11	3	9	12	34	24	9	5	12	8	25	2	19	13	16	11	14
c7803_g1_i1	394	764	487	592	801	286	517	647	839	841	88	478	659	406	203	509	183	197	141	103
c7790_g1_i1	35	44	26	36	41	25	32	48	90	51	16	40	43	50	25	33	24	28	20	23
c779_g2_i1	4	15	17	8	17	21	20	11	39	34	21	7	10	5	1	14	3	14	11	9
c7772_g1_i1	3738	13206	7890	7303	6284	5478	8059	14991	9643	8538	5490	7488	9844	7587	11885	7746	5011	6545	12354	7641
c7763_g1_i1	13	3	38	5	4	22	6	29	3	2	16	67	23	9	5	10	17	24	8	35
c7762_g1_i1	190	309	70	225	211	174	272	182	155	235	83	198	243	193	117	277	73	135	57	79
c776_g1_i1	8	23	43	58	36	10	14	21	61	119	10	8	14	14	14	13	3	15	11	9
c7751_g1_i1	88	100	83	95	17	40	38	169	22	111	112	93	85	29	159	61	72	292	378	195
c7748_g1_i1	36	22	27	25	20	22	35	32	39	40	10	28	29	42	25	39	19	18	46	21
c7747_g1_i1	10	15	10	3	5	7	8	13	5	6	17	11	17	12	24	10	17	23	16	30
c7744_g1_i1	90	98	65	177	156	65	98	124	342	154	71	85	122	44	44	84	52	70	85	76
c7743_g1_i1	28	26	15	25	12	21	18	14	19	48	4	11	32	41	25	8	15	20	17	7
c7732_g1_i2	3655	10865	7714	6694	5669	4712	7294	13811	8929	7778	5891	7055	8319	7961	10254	5770	4994	6472	12454	7969
c7732_g1_i1	3158	8794	6481	5131	4506	3741	5592	11598	7326	6128	4415	5645	6622	6410	7516	4630	4017	5001	10406	6171
c7725_g1_i1	16	8	12	13	2	7	3	7	5	6	11	19	25	16	12	10	14	15	9	10
c7724_g1_i1	35	7	38	33	11	22	22	49	30	31	19	22	18	30	4	15	9	38	33	8
c7723_g1_i1	142	220	138	236	220	137	181	276	430	322	121	168	146	153	113	229	94	191	184	154
c772_g1_i2	41	101	36	94	93	26	58	99	173	96	32	66	60	34	52	71	31	52	44	38
c772_g1_i1	62	126	40	79	73	28	77	86	185	137	40	59	75	34	38	72	42	73	56	34
c7719_g1_i1	2753	7795	5455	4544	3878	3239	4830	10579	7628	4864	4395	4471	6665	5132	7094	4980	3767	4833	10674	5910
c7716_g1_i1	218	498	334	325	304	188	232	604	727	357	231	451	593	393	341	403	285	340	440	234
c7715_g1_i1	12	20	18	36	15	13	13	31	59	48	19	22	24	24	5	11	10	34	33	8
c7712_g1_i1	17	7	28	24	17	30	22	49	16	74	11	46	15	0	2	15	10	35	29	7
c7710_g2_i1	28	33	22	39	30	16	20	26	32	28	12	23	16	17	11	18	10	25	25	19
c771_g2_i1	18	29	12	18	14	15	15	14	20	27	6	24	36	21	39	26	11	16	13	14
c771_g1_i1	55	34	28	31	19	27	36	45	54	59	23	28	61	31	9	25	18	42	30	19
c7709_g1_i1	23	23	21	36	35	19	42	39	53	40	24	22	10	16	1	15	9	41	44	16
c7705_g2_i1	11	3	12	22	17	17	24	41	29	13	5	14	11	18	1	16	11	14	23	20
c7705_g1_i1	7	18	22	29	33	16	26	47	33	16	16	15	13	38	15	20	11	25	34	29
c7698_g1_i1	53	26	44	39	95	35	57	48	47	85	40	40	51	56	26	52	39	39	42	35
c7697_g2_i1	34	32	25	38	22	21	30	61	45	27	18	28	42	45	30	41	38	37	44	26
c7695_g1_i2	45	79	24	77	67	65	56	149	153	132	18	73	140	41	55	48	68	84	55	62
c7695_g1_i1	18	46	16	30	41	26	22	42	56	62	11	36	48	12	39	18	24	37	27	30
c7688_g1_i1	9	5	19	27	15	13	17	35	33	39	12	8	9	13	0	11	9	15	12	9
c7684_g1_i2	76	29	62	77	77	82	108	109	199	137	39	79	32	49	9	52	35	81	40	31
c7678_g1_i1	98	121	146	195	158	91	132	172	301	129	109	101	138	123	121	111	86	144	162	122
c7677_g1_i1	21	57	4	29	25	18	24	11	22	15	16	21	18	38	11	23	11	21	20	24
c7669_g1_i1	249	211	351	210	193	137	187	754	130	140	259	423	408	183	448	358	405	150	159	229
c7664_g1_i1	193	101	161	73	85	56	104	173	96	97	33	151	157	184	88	84	112	125	88	31
c7663_g1_i1	25	38	24	29	19	9	20	18	23	40	10	18	26	21	11	29	25	18	15	18
c7662_g1_i1	6806	12717	8376	7291	8085	7811	6595	8685	6528	9689	7042	7673	7364	7736	9883	10065	10557	6419	8521	5983
c7656_g1_i1	5	38	18	21	14	17	13	14	34	30	7	12	12	9	23	16	5	3	16	5
c7655_g1_i1	82	281	85	223	254	138	194	211	469	296	104	148	110	176	105	134	72	150	122	77
c7652_g1_i1	16	12	8	25	9	18	20	10	10	16	10	7	27	15	31	26	6	11	13	12
c7649_g1_i1	23	19	32	31	34	16	24	43	58	51	14	18	21	31	2	14	14	35	31	8
c7644_g1_i1	142	192	109	178	188	149	167	186	658	460	89	156	167	99	59	85	81	198	106	58
c7642_g1_i1	70	254	158	240	166	128	158	128	317	264	114	115	124	116	173	151	73	102	97	136
c7639_g1_i1	73	11	25	12	20	29	23	26	15	15	9	42	58	37	11	14	20	43	17	12
c7637_g1_i1	61	542	152	325	432	230	261	315	288	810	128	183	134	106	485	277	117	120	346	229
c7634_g1_i1	27	36	17	20	19	11	18	29	14	23	16	14	34	8	17	5	25	33	15	18
c7632_g1_i1	5	40	9	29	17	19	14	34	39	20	11	15	22	17	23	15	11	10	17	13
c763_g1_i1	125	569	312	747	478	192	288	396	659	490	259	181	237	206	258	348	142	184	324	161
c7622_g1_i1	13	40	27	44	56	30	50	58	89	40	14	23	33	23	24	24	12	27	43	32
c762_g1_i1	30	29	31	86	50	59	78	106	238	108	28	30	19	30	12	36	14	39	42	20
c7616_g1_i1	74	397	143	308	454	119	146	287	555	323	138	87	170	165	97	183	150	208	206	106
c7613_g1_i1	23	14	47	43	28	32	36	60	63	28	30	33	16	5	1	20	10	38	32	12
c7609_g1_i1	22	10	18	13	7	7	9	21	4	5	7	24	16	27	3	8	29	44	12	20
c7602_g1_i1	37	17	14	28	18	17	11	60	34	21	13	15	59	21	23	8	21	27	50	20
c76_g1_i1	37	22	31	22	32	28	23	26	52	45	29	49	48	24	5	21	22	32	26	9
c7586_g1_i1	53	59	25	50	45	23	54	69	92	66	34	106	62	43	31	32	23	48	45	44
c758_g1_i1	32	10	31	78	55	17	23	42	24	29	31	27	24	44	5	20	14	56	36	25
c7575_g1_i1	26	13	37	38	26	18	34	44	45	42	12	18	13	32	3	17	7	29	28	8
c7564_g1_i1	39	145	50	89	97	48	51	49	172	186	43	69	87	45	104	87	51	47	61	44
c7563_g1_i1	19	56	48	70	89	39	54	40	44	47	84	28	35	52	18	23	18	40	73	59
c7544_g1_i1	31	17	34	32	22	25	29	25	67	57	21	25	20	35	2	16	10	33	37	19
c7536_g1_i1	14	24	15	11	7	7	9	12	15	7	9	19	17	13	10	17	16	16	8	8
c7520_g1_i1	132	67	75	50	23	30	49	74	35	45	13	72	143	70	45	63	73	48	38	24
c7515_g1_i1	11	3	5	8	11	1	10	19	15	11	28	49	46	18	9	9	15	19	13	24
c7500_g1_i1	4	24	13	23	15	18	16	26	11	17	17	11	20	19	29	23	9	20	17	15
c75_g1_i1	11	64	41	71	44	29	40	48	81	53	18	24	21	20	17	26	9	18	42	19
c7498_g1_i1	116	319	237	242	212	90	315	434	303	145	166	212	246	219	493	277	157	131	260	247
c7480_g1_i1	8	32	13	22	16	10	8	28	26	41	40	16	29	15	3	6	5	29	10	7
c742_g1_i1	125	338	64	147	160	141	155	135	222	289	49	117	316	104	121	159	98	101	62	36
c7416_g1_i1	124	202	241	223	223	167	168	404	740	263	138	216	124	221	66	208	143	284	249	138
c7408_g1_i1	40	38	55	17	31	30	31	72	42	29	20	48	55	66	30	29	46	36	33	24
c7387_g1_i1	2733	8204	4867	3925	3404	2927	3927	7846	6011	4967	3509	4185	5435	4513	6812	4231	3394	3962	7736	4548
c7380_g1_i1	43	37	61	45	44	38	44	59	72	56	26	43	44	56	18	51	44	42	45	21
c7371_g1_i1	17	27	13	26	22	15	20	19	18	13	29	14	32	29	34	28	30	13	19	27
c7356_g1_i1	239	948	370	662	610	199	383	635	1145	657	316	377	653	356	421	521	296	382	401	286
c7320_g1_i1	145	284	192	180	163	113	147	273	278	241	139	162	252	148	198	166	132	126	197	120
c7319_g1_i1	8	18	7	26	15	12	14	15	23	24	12	9	8	7	5	12	4	3	15	5
c7317_g1_i2	43	166	41	210	183	35	192	104	264	123	82	76	111	37	31	145	46	72	63	90
c7317_g1_i1	47	190	44	216	205	45	188	120	289	136	86	76	105	44	44	149	44	84	60	122
c7315_g1_i1	7	19	186	51	137	17	80	16	42	65	66	22	32	29	27	154	25	55	18	15
c729_g1_i1	26	56	20	17	18	21	30	46	44	51	24	54	34	29	21	26	14	16	16	12
c725_g1_i1	14	11	24	25	18	21	31	27	23	25	14	5	27	11	16	23	11	17	15	17
c7233_g1_i1	18	14	13	26	22	9	13	13	31	47	30	32	11	11	1	15	12	19	10	7
c7200_g1_i1	41	23	36	44	21	35	49	57	59	47	19	34	29	45	8	22	22	44	52	14
c720_g1_i1	230	440	150	198	206	162	182	280	213	181	158	276	431	205	324	233	219	187	153	140
c72_g1_i1	14	167	84	143	115	72	90	104	163	333	41	73	51	36	108	134	33	25	65	50
c7175_g1_i1	19	53	25	58	40	29	43	23	104	101	25	47	40	16	6	22	22	25	22	16
c7168_g1_i1	24	4	15	13	7	10	13	16	19	39	5	15	10	11	6	10	9	20	9	5
c7161_g1_i1	60	156	87	115	120	44	72	161	146	86	45	97	112	76	122	97	49	71	87	69
c7129_g1_i1	43	67	42	135	106	62	63	85	146	94	70	54	72	62	57	133	73	78	70	58
c7128_g2_i1	17	35	18	38	18	30	11	26	7	41	26	26	47	28	50	10	19	41	63	28
c7126_g1_i1	3	22	24	7	9	6	8	4	2	3	24	22	29	3	19	12	13	13	17	24
c7111_g1_i1	3	29	16	32	20	3	25	38	27	47	4	13	17	10	70	16	2	10	24	26
c711_g1_i1	25	54	59	50	37	27	50	41	39	57	22	36	44	35	37	33	40	24	34	27
c7099_g2_i1	17	25	13	45	32	20	22	52	73	34	42	15	17	47	1	9	10	0	34	7
c7099_g1_i1	26	19	22	40	33	8	34	38	67	34	15	25	16	13	3	22	11	40	26	10
c7089_g1_i1	27	55	44	79	62	10	30	58	108	24	23	21	46	62	35	23	15	41	54	28
c7088_g1_i2	50	345	110	238	198	100	173	251	554	289	65	137	172	102	119	132	103	132	132	67
c7088_g1_i1	88	417	149	263	296	95	203	338	712	358	81	126	215	142	136	190	105	134	147	74
c7087_g1_i2	7	25	15	24	14	10	15	8	23	19	7	13	24	13	15	24	12	10	17	9
c7087_g1_i1	21	39	17	26	26	16	13	37	28	29	11	16	33	10	13	25	16	12	20	10
c7077_g1_i2	16	23	14	23	21	7	15	35	54	20	8	23	15	16	19	21	12	28	26	11
c7077_g1_i1	20	29	19	37	17	13	26	48	62	28	16	21	16	22	20	13	9	26	17	22
c7072_g1_i1	99	332	206	351	241	113	242	213	368	314	190	140	200	185	123	212	150	179	190	140
c7059_g1_i2	18	55	17	44	25	5	21	20	50	39	5	6	18	15	8	10	10	16	13	11
c7059_g1_i1	35	161	22	81	62	11	56	48	133	95	16	13	43	27	33	39	19	51	38	38
c704_g1_i1	7	10	12	15	16	5	15	19	37	12	5	11	9	10	8	13	6	7	16	7
c7036_g1_i1	34	13	13	1	2	11	10	22	6	1	28	1	18	0	14	12	10	49	38	23
c7015_g1_i1	63	101	49	74	85	40	38	76	87	77	51	72	103	55	46	43	63	71	47	42
c7005_g1_i1	6	7	25	22	19	13	18	14	13	15	2	5	3	7	1	13	7	12	15	13
c6994_g1_i1	4	23	4	13	10	12	11	11	21	21	4	6	29	5	15	11	5	4	7	13
c6975_g1_i1	304	398	192	264	316	148	219	206	282	294	180	316	554	184	182	186	236	316	276	231
c6960_g1_i1	30	21	22	40	31	7	36	41	101	52	15	31	16	31	1	13	12	10	20	14
c6941_g1_i1	75	108	50	122	137	55	91	105	319	130	52	53	92	46	34	61	49	90	68	49
c694_g1_i1	10	5	6	8	3	13	9	23	7	12	10	15	20	11	5	12	10	13	14	6
c6921_g1_i1	17	11	40	15	11	15	22	28	16	24	17	26	20	29	1	19	11	31	33	15
c692_g1_i1	18	35	16	20	16	8	12	18	10	18	8	26	52	13	52	34	36	19	9	12
c6918_g1_i1	18	10	38	13	15	10	20	30	24	28	9	12	12	33	7	11	12	10	10	11
c6910_g1_i1	49	60	20	11	19	8	26	20	12	19	15	50	36	38	56	20	42	83	26	84
c691_g1_i2	20	1	8	7	9	6	6	10	5	8	14	10	28	20	12	23	21	15	5	13
c69_g1_i2	16	12	19	16	15	16	26	30	48	34	9	18	19	17	4	13	5	16	15	14
c689_g1_i1	7	45	10	17	6	6	19	17	22	23	9	13	14	11	16	13	13	19	13	9
c6881_g1_i1	14	2	21	10	3	27	6	17	11	10	12	21	8	5	1	5	15	13	18	12
c687_g1_i1	12	17	13	22	4	5	3	28	1	14	27	22	15	5	26	17	10	46	82	35
c6860_g1_i1	64	49	69	55	55	12	43	46	25	35	31	55	63	52	57	57	77	88	59	46
c6858_g1_i1	49	65	23	126	131	41	63	54	308	144	21	48	62	26	24	61	42	45	43	23
c6852_g1_i1	35	25	15	20	10	15	10	32	10	25	14	27	33	20	9	29	30	22	27	19
c6851_g1_i1	7	4	18	18	16	10	15	24	14	22	5	8	10	11	5	8	7	18	10	5
c6840_g1_i1	34	32	36	41	27	20	29	58	55	50	21	30	42	22	19	30	27	33	33	26
c6818_g1_i1	35	99	74	108	75	64	100	141	160	124	46	78	71	73	50	60	57	62	76	47
c6816_g1_i1	21	23	17	22	29	14	19	11	63	46	10	23	49	10	12	15	23	5	6	10
c6810_g1_i1	9	13	4	18	9	5	12	17	23	19	7	5	9	13	4	18	1	6	13	10
c6808_g1_i1	106	6	35	10	12	14	10	9	4	9	9	26	98	18	25	11	38	30	18	3
c6803_g1_i1	37	24	17	15	14	7	16	39	18	25	10	15	26	50	10	13	11	22	20	8
c6792_g1_i2	2	6	50	39	21	24	40	25	14	15	12	17	4	3	1	26	9	11	13	2
c6792_g1_i1	1	14	26	30	20	23	20	21	11	11	9	20	7	0	1	16	7	6	10	5
c6780_g1_i1	24	27	61	31	30	18	27	51	42	63	4	43	35	36	24	19	18	26	27	17
c6766_g1_i1	42	90	71	101	99	75	92	112	230	116	32	40	38	51	23	55	34	32	69	41
c6762_g1_i1	22	20	24	21	20	14	23	11	18	18	13	23	23	24	15	25	28	17	18	11
c6753_g1_i1	6	23	9	24	14	10	15	6	19	26	6	7	11	8	23	12	7	4	13	12
c6741_g1_i1	22	31	19	26	13	13	15	29	9	17	47	46	34	41	40	21	42	39	52	44
c6737_g1_i1	60	7	11	19	23	15	17	22	35	28	11	21	14	40	3	14	18	23	26	16
c6707_g1_i1	6	23	15	8	6	5	9	22	7	4	7	22	20	12	41	19	20	11	22	17
c6698_g1_i1	10	22	15	30	21	11	27	26	102	41	12	12	12	12	25	12	8	4	9	21
c669_g1_i1	13	29	16	17	9	17	11	24	11	4	26	31	22	8	101	16	26	21	28	31
c6686_g1_i1	64	18	17	13	14	7	12	28	7	19	13	37	124	18	30	23	34	30	21	22
c6680_g1_i1	247	554	306	364	333	208	253	425	411	400	237	350	452	314	374	423	249	281	304	172
c6678_g1_i1	1	28	15	26	23	11	20	25	47	14	9	5	6	8	7	11	2	4	11	4
c6670_g1_i2	3	17	10	13	10	3	13	13	14	11	4	2	10	7	11	16	2	6	7	2
c6670_g1_i1	11	31	20	66	56	16	49	40	102	68	26	23	31	20	23	44	10	23	26	12
c6669_g1_i1	2	1	11	15	11	9	6	13	33	43	8	23	32	67	4	7	4	46	4	2
c6665_g1_i1	8	8	6	23	23	9	22	13	43	13	10	9	7	9	3	15	3	11	16	6
c6649_g1_i1	1200	3907	2608	2372	2313	1825	2050	3130	2275	2504	1988	2490	2334	2174	3869	2772	1728	1653	3267	2699
c6644_g1_i1	17	5	17	20	5	14	14	20	10	9	9	14	6	7	3	13	7	16	12	7
c6643_g1_i1	13	37	17	33	22	9	25	27	47	18	15	12	24	17	17	25	15	23	23	20
c6639_g1_i1	7	20	32	15	12	5	7	16	41	20	7	10	7	9	7	11	10	7	22	6
c6635_g1_i1	24	39	22	17	25	19	11	41	19	25	2	70	41	50	33	24	47	16	23	14
c6631_g1_i1	6	28	22	19	20	6	8	28	39	25	10	12	17	18	18	13	10	8	14	13
c663_g1_i1	30	14	36	35	31	30	33	44	32	43	36	36	38	27	5	40	22	30	48	19
c6629_g1_i1	20	11	18	3	3	13	6	12	5	4	10	29	23	19	2	5	10	23	5	31
c6626_g1_i2	29	59	36	109	67	24	28	101	54	64	49	32	39	54	46	52	40	75	160	50
c6616_g2_i1	10	3	15	21	10	23	12	58	12	18	6	10	2	14	10	22	10	19	53	8
c6608_g1_i1	15	45	18	17	18	19	51	30	16	44	11	13	12	28	16	27	6	19	9	12
c6606_g2_i1	1656	1482	1180	1188	1344	661	939	1778	1519	1466	717	1597	2732	1157	1197	1349	1204	1276	1772	856
c6605_g1_i1	3	9	65	22	24	41	93	45	6	6	16	79	20	1	0	24	16	14	6	18
c6602_g1_i1	19	62	32	73	46	19	31	16	38	87	16	24	32	15	19	20	22	20	14	15
c6600_g1_i1	29	140	41	140	99	24	62	104	301	152	42	54	53	35	36	65	39	30	46	30
c6593_g1_i1	50	96	23	39	42	21	35	32	24	26	62	58	113	30	106	28	63	40	35	47
c6588_g1_i1	12	23	7	24	22	11	15	7	37	24	11	10	14	10	9	17	10	10	13	13
c6586_g1_i1	2	26	8	22	19	5	20	20	28	16	12	2	11	10	7	18	6	4	12	12
c6583_g1_i1	7766	20521	15424	12435	11164	9709	13226	22295	16364	15219	10703	13045	15068	13130	18276	12788	9611	11671	22753	13375
c6574_g1_i1	12	20	15	21	17	8	14	24	15	18	11	14	13	16	9	17	16	12	13	16
c6565_g1_i1	10	24	25	6	6	18	12	25	15	7	6	9	13	13	12	12	5	8	24	3
c6558_g1_i1	27	5	18	11	15	18	11	26	18	32	14	23	15	16	1	11	9	13	12	7
c6552_g1_i1	36	20	86	123	66	72	75	77	224	128	20	34	9	19	3	30	5	21	18	12
c6541_g1_i1	17	22	15	12	9	9	8	18	19	6	16	27	19	25	16	13	13	25	26	16
c653_g1_i1	5	21	6	12	4	2	16	28	16	10	14	11	20	4	30	23	9	11	14	14
c6523_g1_i2	34	44	29	40	29	22	38	66	76	36	22	28	59	40	36	51	19	26	43	27
c6519_g1_i2	12	18	9	19	16	4	11	14	16	19	13	13	18	6	13	12	11	1	23	2
c6504_g1_i1	7	32	18	64	81	25	24	71	70	154	8	21	24	10	35	18	10	43	43	12
c6503_g1_i1	14	18	25	30	15	12	20	14	12	38	15	17	23	11	18	7	8	16	19	13
c65_g1_i1	20	40	46	31	35	19	39	41	31	62	19	27	20	30	15	42	26	20	39	24
c6483_g1_i1	13	4	6	7	10	9	6	16	14	25	4	14	23	20	10	17	10	14	17	13
c6471_g1_i1	18	13	20	16	32	21	23	25	73	45	11	10	14	18	1	11	18	17	17	8
c6468_g1_i1	3	9	6	6	4	3	8	15	7	6	13	11	14	13	17	4	13	19	15	10
c6462_g1_i1	39	48	25	23	28	20	27	34	54	24	18	52	59	32	32	50	40	27	28	18
c6457_g1_i1	18	74	29	54	50	29	38	33	51	60	15	18	54	19	76	44	28	28	36	27
c6451_g1_i1	76	125	144	85	117	53	134	123	105	201	105	120	182	92	109	130	102	97	74	88
c6444_g1_i1	2	20	12	30	15	5	16	8	32	42	2	12	12	5	14	12	4	5	4	9
c6439_g1_i1	93	149	57	88	84	42	75	121	109	87	71	118	290	68	150	122	83	118	86	74
c6430_g1_i1	63	60	33	98	70	39	55	31	72	89	61	66	75	39	67	76	36	61	44	52
c6421_g1_i1	8	5	25	59	15	10	16	51	44	26	12	24	5	5	5	11	11	37	24	21
c6416_g1_i1	18	16	18	19	16	17	13	21	35	19	7	20	19	12	8	9	15	9	11	10
c6415_g1_i1	8	23	22	17	10	11	12	24	38	24	5	22	8	20	12	13	19	15	28	7
c6413_g1_i2	1	27	0	0	20	0	11	0	33	0	0	19	15	27	7	13	19	9	15	13
c6410_g1_i1	16	10	5	5	17	5	14	17	15	12	3	24	7	20	9	26	16	25	16	10
c6406_g2_i1	5	13	20	12	9	13	18	14	30	24	10	22	10	6	5	15	7	6	10	9
c6405_g1_i1	26	14	25	15	18	10	19	28	25	12	19	30	18	19	2	9	16	25	29	11
c6398_g1_i1	4	3	10	29	18	14	14	40	27	16	18	11	11	3	11	16	5	3	23	18
c6397_g1_i1	25	9	24	24	18	12	13	34	8	19	15	17	29	42	1	8	9	39	29	17
c6365_g2_i1	14	4	7	3	6	13	29	15	7	14	11	26	15	18	7	10	9	10	4	20
c636_g1_i1	10	10	18	13	15	15	14	36	36	18	7	7	9	16	3	12	4	18	8	6
c635_g1_i1	215	513	334	503	541	264	561	477	1093	668	250	273	220	294	164	444	213	264	349	292
c6314_g1_i1	5	12	18	18	32	45	160	7	40	139	40	1	11	4	1	23	0	23	11	2
c6312_g1_i1	42	108	99	58	85	32	61	66	49	98	31	88	113	35	87	75	58	36	43	45
c6309_g2_i1	12	10	29	29	21	23	29	32	56	34	19	30	17	19	1	11	15	43	17	14
c630_g1_i2	24	38	35	37	26	19	19	42	55	22	14	34	25	27	5	22	13	35	15	11
c6284_g1_i1	8	66	21	62	56	8	11	45	67	102	21	10	19	3	37	22	8	28	30	21
c628_g1_i1	30	9	36	7	15	10	14	21	7	8	11	43	19	29	3	21	18	46	21	25
c6276_g1_i1	11	88	26	50	61	28	38	30	86	85	27	39	46	12	44	46	16	16	18	22
c626_g1_i1	12	41	11	13	17	22	30	19	36	43	34	12	22	16	16	23	8	11	20	9
c6252_g1_i1	9	20	18	38	17	14	19	29	30	2	13	3	24	11	45	16	14	12	33	20
c6230_g1_i1	107	10	63	27	26	28	12	33	47	35	14	94	40	53	10	39	60	106	33	32
c6221_g1_i1	52	206	95	127	102	58	101	74	161	110	78	96	109	58	97	144	69	65	73	52
c6211_g1_i2	58	137	70	124	116	40	88	108	249	146	65	65	98	61	47	83	51	70	72	53
c6211_g1_i1	59	161	69	143	123	39	85	125	272	161	64	72	104	63	50	66	41	73	87	47
c6209_g1_i2	22	56	26	45	40	17	39	36	75	40	19	17	58	26	28	41	34	20	27	13
c6209_g1_i1	11	27	18	23	18	4	12	15	30	27	5	9	26	11	17	22	6	15	18	6
c6203_g1_i1	9	36	17	16	21	15	15	43	78	16	17	19	14	15	13	16	15	15	20	9
c6201_g1_i2	75	66	59	76	81	36	40	88	125	74	34	54	64	48	37	43	43	71	76	27
c6201_g1_i1	11	27	13	21	25	19	23	35	29	18	9	12	20	15	20	15	18	19	21	9
c6190_g1_i1	236	389	229	206	355	166	199	255	897	692	115	382	477	190	132	253	202	284	276	173
c6184_g1_i1	10	25	14	24	17	11	18	31	27	32	19	6	6	13	8	7	9	11	23	9
c6119_g1_i1	62	144	51	101	97	46	96	126	138	154	47	78	119	65	49	75	62	83	71	50
c6118_g1_i1	9	15	20	6	12	12	18	16	16	16	4	10	4	5	1	15	12	9	2	5
c6116_g1_i1	37	43	48	57	35	48	49	69	69	102	24	36	39	62	7	63	26	47	36	32
c6110_g1_i1	20	6	21	12	15	13	20	31	39	38	10	18	5	19	1	6	6	20	26	8
c6108_g1_i1	3762	2301	1255	790	415	2460	1936	2813	119	527	2522	3549	3841	4853	3255	5183	3221	5338	2689	4567
c6102_g1_i1	29	54	35	43	27	6	30	67	42	71	15	8	24	15	10	13	11	24	23	12
c6101_g1_i1	54	193	86	206	129	63	104	119	660	176	58	68	74	62	50	50	51	63	76	99
c6096_g1_i1	49	16	19	8	17	40	15	37	15	36	41	39	53	37	32	15	30	77	53	28
c6092_g1_i1	413	509	225	416	336	205	298	510	875	470	410	540	962	379	260	449	395	388	419	203
c6091_g1_i1	327	48	41	8	8	138	7	4	102	141	53	229	573	39	10	60	281	40	0	13
c6088_g1_i1	22	16	14	8	16	4	13	11	8	7	13	10	19	13	2	7	10	14	16	9
c607_g1_i1	9	9	15	10	6	7	19	11	44	15	9	13	4	9	3	15	11	6	12	13
c6066_g1_i1	13	13	11	20	16	18	13	17	35	21	9	6	7	12	0	8	4	21	22	10
c6065_g1_i1	18	50	67	69	49	33	43	115	99	52	34	33	36	32	23	36	29	30	36	42
c6064_g2_i1	3	7	13	11	11	2	12	13	14	6	11	10	12	9	6	10	7	2	15	3
c6057_g1_i1	36	33	44	19	18	35	40	62	18	25	31	40	34	52	15	13	20	44	56	33
c605_g1_i1	16	11	7	23	9	12	14	23	10	11	1	5	16	20	19	10	4	28	9	12
c6044_g1_i1	20	10	21	4	13	7	10	12	8	13	9	10	19	18	5	14	14	11	18	15
c6042_g2_i1	11	23	2	9	11	9	19	16	20	19	6	14	29	9	7	7	14	14	7	5
c6034_g1_i1	215	397	212	236	215	117	160	340	296	224	177	264	544	212	398	186	178	233	327	207
c6031_g1_i1	13	45	11	35	27	16	12	8	113	50	17	34	32	11	6	18	21	4	11	5
c6029_g1_i1	2576	8135	4694	4402	4516	3320	4346	3624	4038	5644	2862	3732	3934	3034	4627	6120	3987	2517	3129	2396
c6022_g1_i1	131	329	121	247	245	112	160	163	528	305	106	209	248	133	133	211	154	146	124	99
c6020_g1_i1	17	11	17	11	8	6	8	16	15	10	13	13	13	10	5	4	7	21	14	5
c6017_g1_i1	2	28	17	18	13	12	13	52	31	56	8	6	2	16	8	2	7	8	22	12
c6016_g1_i1	8	3	16	12	9	12	12	18	27	19	8	16	8	16	0	6	9	8	12	8
c6011_g1_i1	0	15	11	20	18	10	9	11	40	25	6	4	9	9	12	12	6	4	11	5
c6009_g2_i1	8	8	13	16	18	8	11	10	15	13	9	10	10	12	14	25	3	15	10	14
c6008_g1_i1	67	62	164	77	49	34	80	28	3	58	135	40	97	25	32	151	26	15	4	17
c6006_g1_i1	128	3	14	7	11	108	2	5	1	66	57	207	38	164	59	7	128	194	14	84
c6002_g1_i1	14	11	26	28	11	11	20	39	19	33	21	20	16	25	3	18	12	39	46	19
c600_g1_i1	5	49	41	37	33	26	15	41	51	35	16	9	33	16	12	14	1	16	23	7
c5996_g1_i1	18	33	25	15	27	10	21	19	66	26	10	32	36	24	8	15	13	16	16	5
c5995_g1_i1	50	68	25	66	54	13	53	76	104	82	34	67	71	24	20	45	32	67	55	35
c5989_g1_i2	34	57	23	60	47	27	55	73	112	56	33	47	41	24	22	42	30	52	54	38
c5989_g1_i1	13	18	5	21	14	11	22	13	31	17	14	22	12	7	15	15	12	14	7	13
c5988_g1_i2	16	35	12	29	39	14	13	29	42	17	15	14	38	21	23	24	15	16	23	20
c5988_g1_i1	12	31	13	31	27	14	14	28	30	33	10	11	26	15	17	24	13	16	18	16
c5985_g1_i1	65	61	180	252	175	170	99	246	92	187	67	116	29	238	8	98	71	243	208	33
c5983_g1_i1	68	28	46	32	28	27	27	80	74	52	28	66	23	74	2	17	26	50	63	18
c5982_g1_i1	11	16	14	18	28	15	24	31	74	46	10	13	6	13	4	14	6	6	31	6
c5981_g1_i1	104	257	166	164	211	67	152	296	300	204	68	154	220	125	166	186	93	129	189	121
c5978_g1_i1	30	7	32	24	20	23	26	24	80	41	28	38	35	19	2	17	20	36	27	4
c5975_g1_i1	5457	18536	13908	14232	11015	9461	15414	23340	14591	14347	11044	13246	17563	12791	20802	16364	10287	15381	25512	19308
c5972_g1_i1	12	8	11	12	2	10	12	11	10	6	6	21	13	11	3	7	6	14	10	6
c59715_g1_i1	5	29	15	31	1	16	23	19	24	16	7	13	11	2	26	17	7	8	10	11
c5965_g1_i1	600	42	252	93	148	217	117	133	129	230	143	654	263	569	32	202	198	433	131	83
c5963_g1_i1	8	59	10	22	30	7	19	11	48	26	14	13	7	6	18	19	16	18	17	6
c5962_g1_i1	47	230	149	294	203	69	148	227	848	297	50	68	83	88	79	115	49	44	102	38
c596_g1_i1	21	38	15	32	16	4	16	27	69	30	29	20	16	15	11	8	15	33	27	15
c5953_g1_i1	16	37	33	47	30	12	15	40	86	40	17	21	30	23	12	19	13	26	19	11
c5951_g1_i1	34	26	14	38	38	21	26	32	39	44	24	20	13	35	5	11	11	38	25	11
c5942_g1_i1	12	18	13	13	11	8	14	28	48	20	7	20	12	10	2	7	10	26	18	8
c59267_g1_i1	10	9	10	13	6	2	9	15	3	16	8	4	22	14	14	4	2	19	14	11
c592_g1_i1	40	6	4	3	5	17	10	8	4	8	7	23	44	64	191	14	34	71	35	145
c5918_g1_i1	21	25	64	55	40	26	28	95	136	40	25	33	15	38	4	18	8	33	51	14
c5917_g1_i2	8	28	26	36	28	12	17	35	72	46	33	30	38	11	20	11	12	13	6	18
c5917_g1_i1	15	33	27	25	26	13	6	40	69	23	38	17	32	9	17	10	15	7	22	9
c59135_g1_i1	49	2386	338	3192	1152	911	1312	382	5420	2898	261	96	476	194	614	1445	167	148	433	173
c5913_g2_i1	37	94	84	212	216	119	101	138	591	254	44	18	50	66	33	104	16	61	82	37
c5913_g1_i1	2	35	12	39	45	19	28	23	70	47	4	3	11	10	17	34	6	5	17	10
c5910_g1_i1	13	27	8	20	15	12	14	25	28	24	13	17	22	15	17	13	14	5	8	9
c5900_g1_i1	37	15	12	24	21	16	13	15	72	68	7	11	39	17	2	19	3	17	9	6
c59_g1_i2	26	35	20	34	40	37	32	69	27	43	38	33	23	38	9	58	31	35	32	14
c59_g1_i1	38	36	23	43	34	32	42	66	27	45	43	21	16	34	14	40	16	27	33	16
c5894_g1_i1	21	35	23	36	23	14	27	25	72	42	16	15	21	10	22	11	13	9	12	14
c5880_g1_i1	6	7	15	11	6	18	23	13	30	24	6	15	4	2	1	9	7	17	9	13
c5874_g2_i1	47	44	30	32	21	25	46	104	67	23	20	28	21	22	10	30	19	28	47	14
c5874_g1_i1	31	86	34	37	30	29	58	79	66	33	35	29	45	23	24	35	23	38	44	28
c5873_g1_i1	7	20	25	34	25	11	18	36	32	30	10	16	14	3	6	16	9	12	6	5
c58729_g1_i1	17	14	14	76	14	18	6	7	265	18	2	12	8	17	24	60	65	8	2	24
c5863_g1_i1	38	83	43	52	71	28	34	51	85	47	22	29	55	25	30	46	33	21	31	19
c58621_g1_i1	4	10	20	15	30	10	19	26	13	11	5	16	16	7	15	20	15	9	0	7
c5860_g2_i1	49	47	69	29	37	35	48	52	78	66	27	33	37	79	20	34	43	55	48	41
c58556_g1_i1	62	112	97	110	90	60	83	95	96	93	110	130	170	64	105	116	110	104	90	87
c58532_g1_i1	20	15	41	33	21	34	34	65	35	18	34	54	18	54	15	25	22	77	79	28
c58528_g1_i1	11	4	15	11	19	8	4	10	4	10	8	8	5	11	16	11	4	12	14	11
c5847_g1_i1	26	30	19	15	20	13	13	31	16	39	8	25	30	18	21	18	17	25	13	10
c5845_g2_i1	12	8	21	7	15	14	13	38	18	37	8	16	6	12	2	9	8	6	17	12
c58439_g1_i1	22	31	25	26	8	10	12	43	6	28	37	33	32	10	65	18	20	74	113	64
c5843_g1_i1	27	26	23	9	13	19	9	24	11	108	15	22	14	16	2	11	10	18	6	10
c5840_g1_i1	14	28	22	28	17	8	16	15	48	23	7	16	9	5	2	20	6	15	11	4
c584_g1_i1	25	26	42	26	15	17	45	40	54	35	16	20	12	41	6	12	9	25	38	12
c58394_g1_i1	25	8	8	5	5	4	7	12	7	4	16	24	28	22	11	16	11	8	12	14
c5837_g1_i1	11	1	15	4	8	0	7	10	11	11	9	23	10	19	1	3	10	16	14	8
c5831_g2_i1	8	22	10	9	4	3	13	16	7	11	6	19	12	4	13	4	10	10	10	4
c5826_g1_i1	42	48	42	33	38	31	44	47	41	46	31	30	33	50	34	37	32	52	49	31
c5823_g1_i1	24	13	7	5	6	7	14	8	9	18	6	12	33	12	20	12	23	13	6	9
c5818_g1_i1	9	57	19	20	3	7	23	27	42	65	6	10	13	13	2	8	3	8	10	15
c581_g1_i1	14	54	42	52	29	21	32	58	38	29	16	24	57	44	100	42	55	29	19	39
c580_g1_i1	10	17	12	22	23	6	16	10	9	16	10	8	16	10	34	19	6	6	9	12
c5798_g1_i1	248	710	426	508	484	244	281	755	903	485	224	306	320	331	374	372	338	305	489	299
c5791_g1_i2	48	182	102	147	144	72	106	147	105	146	64	115	129	110	154	163	133	81	83	76
c5791_g1_i1	78	235	152	220	198	109	149	250	172	211	117	145	201	133	238	219	167	130	166	124
c5783_g1_i1	73	21	26	0	1	1	0	1	0	2	29	34	72	88	16	8	59	10	2	41
c5782_g1_i1	15	28	25	17	15	15	15	25	12	28	29	30	30	24	8	15	18	27	9	13
c57766_g1_i1	36	93	58	80	64	44	75	66	73	58	47	56	133	42	108	62	56	63	78	51
c5776_g1_i1	68	4	44	22	17	22	27	47	55	32	17	33	34	41	6	23	21	37	29	12
c5773_g1_i1	13	21	10	17	56	21	18	45	15	7	8	18	9	17	7	13	19	11	20	8
c57721_g1_i1	9	14	11	35	39	22	30	18	78	65	11	17	9	17	2	15	11	19	14	11
c57716_g1_i1	4	11	30	46	13	29	58	25	78	69	3	19	14	3	2	16	8	7	13	3
c5770_g1_i1	16	1	11	14	13	17	10	10	60	19	9	4	8	10	2	11	12	16	97	4
c5768_g1_i1	3	33	7	25	28	10	12	9	46	34	10	9	15	6	8	10	2	2	7	5
c5766_g1_i1	112	63	38	60	82	47	63	102	57	70	17	29	66	36	29	45	36	53	10	30
c5761_g1_i1	69	28	45	30	34	30	48	91	37	52	21	55	48	82	29	41	48	45	60	37
c57602_g1_i1	7	11	3	20	12	4	18	3	21	13	4	19	26	10	8	12	5	7	8	16
c5760_g1_i1	65	29	53	58	22	20	22	53	10	34	38	51	38	48	58	60	53	34	59	44
c57580_g1_i1	15	10	6	4	15	9	7	15	13	10	3	10	14	2	9	11	13	8	13	3
c5758_g1_i1	15	24	20	25	15	27	28	43	84	38	17	20	39	16	21	17	13	30	52	30
c5755_g1_i1	3	16	21	27	15	30	34	38	2	6	14	44	3	4	2	12	17	12	11	23
c57549_g1_i1	36	81	50	51	57	40	39	49	113	74	44	54	63	35	51	70	66	37	40	39
c5754_g1_i1	10	28	19	26	19	12	12	28	40	21	9	9	17	9	18	24	10	5	8	10
c57510_g1_i1	18	15	23	18	14	20	20	30	28	24	17	23	9	9	1	14	13	12	10	1
c5748_g1_i1	10	20	9	11	1	2	7	13	0	5	41	20	5	7	70	13	15	14	13	26
c5745_g2_i1	18	15	25	18	14	23	14	25	23	25	16	20	14	12	5	12	19	21	11	8
c57417_g1_i1	1	35	24	22	13	27	54	17	34	40	47	10	9	0	10	2	0	0	16	1
c57403_g1_i1	11	0	0	0	219	41	34	0	0	66	0	30	0	31	79	47	72	7	0	24
c574_g1_i1	2	11	11	21	14	6	14	16	37	24	8	11	5	2	2	8	11	16	11	5
c5738_g1_i1	17	18	17	12	11	16	15	14	13	13	22	16	20	13	19	6	12	23	17	7
c5735_g1_i1	149	230	174	171	153	105	185	271	347	204	87	200	207	124	98	155	75	117	149	76
c5731_g1_i1	25	72	98	48	40	39	55	56	29	56	51	66	77	54	45	71	42	63	67	59
c573_g1_i1	23	26	17	26	14	13	19	7	7	14	4	8	19	19	34	15	19	3	6	11
c5726_g1_i1	18	9	23	10	1	3	7	14	36	5	2	16	6	21	2	11	8	23	37	8
c57219_g1_i1	26	6	22	16	10	8	17	5	0	8	15	37	42	48	19	9	26	61	51	35
c572_g2_i1	82	22	80	95	61	33	118	155	393	171	51	57	43	85	8	52	29	83	96	42
c57124_g1_i1	5	20	19	25	12	18	15	20	36	17	9	8	6	7	1	18	5	10	13	3
c57103_g1_i1	15	16	36	17	15	18	20	31	13	16	20	31	22	6	7	23	9	24	29	14
c57092_g1_i1	30	38	30	34	43	33	23	58	130	52	11	23	37	29	16	22	16	27	36	17
c57059_g1_i1	2	18	20	22	20	6	12	16	9	11	5	9	14	5	33	8	4	4	15	6
c5699_g1_i1	130	287	192	238	254	181	221	275	246	237	217	216	171	167	412	249	236	161	233	294
c56919_g1_i1	59	30	18	22	9	20	19	23	20	11	9	17	31	65	36	18	22	28	20	16
c56907_g1_i1	12	58	10	42	30	13	15	19	62	36	22	13	24	15	12	14	13	19	29	9
c569_g1_i1	16	8	15	13	17	21	26	16	41	23	10	12	22	16	3	9	14	19	19	10
c56881_g1_i1	28	63	36	76	68	41	46	49	155	46	27	22	30	26	28	36	18	34	40	29
c56876_g1_i1	13	20	10	21	6	10	13	30	20	9	12	11	5	8	3	12	4	13	7	3
c56857_g1_i1	17	35	31	29	39	23	35	19	13	28	32	54	68	30	96	36	30	25	34	29
c56849_g1_i1	19	54	67	90	73	38	64	81	114	55	51	46	24	53	18	55	35	52	36	29
c568_g1_i1	3	46	50	27	34	25	42	41	38	19	21	10	12	21	24	32	11	34	52	67
c56786_g1_i1	85	29	55	58	88	48	48	54	75	74	45	38	57	55	31	56	42	85	56	45
c56779_g1_i1	20	6	8	8	8	20	6	36	3	8	26	45	21	14	9	9	12	22	44	45
c56749_g1_i1	24	7	26	19	15	23	19	27	23	41	2	21	11	13	0	8	8	6	7	4
c56725_g1_i1	53	58	397	63	153	230	236	112	143	57	83	67	495	163	132	338	430	154	234	128
c56717_g1_i1	9	10	7	12	17	4	12	10	23	29	7	12	10	17	6	9	8	14	6	8
c56686_g1_i1	14	4	8	7	2	15	8	32	8	5	19	25	2	33	6	17	9	43	37	37
c56663_g1_i1	683	2256	1131	1849	1113	778	1179	1874	2828	2115	992	1002	1046	1063	1054	1199	1118	1096	1413	969
c56624_g1_i1	17	15	25	23	23	13	28	21	19	20	20	19	4	2	2	13	13	18	20	10
c56612_g1_i1	4	5	16	14	10	11	14	29	17	17	6	10	4	3	2	13	4	2	3	2
c56607_g1_i1	18	21	25	19	19	13	12	28	19	32	16	12	31	13	5	10	9	14	31	11
c56603_g1_i1	245	535	250	374	299	231	258	470	622	386	210	434	559	363	331	352	291	346	384	264
c56594_g1_i1	19	5	15	16	24	15	6	33	72	24	3	10	2	8	0	9	10	29	33	7
c56498_g1_i1	13	8	14	12	6	15	13	19	29	22	6	3	11	7	2	5	6	5	12	4
c56481_g1_i1	6	11	22	21	19	26	32	26	16	16	3	27	7	3	0	16	9	4	8	7
c56473_g1_i1	34	7	36	35	27	46	23	61	42	60	21	25	22	53	2	15	11	28	44	12
c56453_g1_i1	1789	8513	5462	5560	5662	3551	5652	8840	7309	6683	2650	3956	3783	4944	3733	5155	2678	3870	6601	4595
c56430_g1_i1	2	30	11	13	17	11	12	12	6	21	2	13	5	5	20	7	18	14	14	9
c56425_g1_i1	10	19	8	20	34	23	16	16	56	30	5	21	11	17	27	21	92	9	11	7
c56424_g1_i1	3	5	6	5	7	4	11	12	20	4	10	25	11	15	14	6	2	9	18	22
c56417_g1_i1	12	2	13	8	5	19	20	27	8	12	13	26	8	8	0	14	11	8	11	12
c56379_g1_i1	14	15	8	17	9	13	19	29	39	34	14	15	13	12	3	14	10	16	16	6
c56366_g1_i1	5	9	23	35	14	13	27	12	11	12	32	61	19	3	0	18	10	12	3	12
c56354_g1_i1	3	61	20	44	18	16	14	19	41	22	13	25	34	11	45	28	22	14	9	15
c56336_g1_i1	15	14	14	27	25	11	25	11	29	16	15	17	17	15	28	27	18	22	20	18
c5632_g1_i1	25	6	7	11	10	6	20	14	18	6	8	20	29	16	10	20	12	17	11	8
c56294_g1_i1	152	451	210	436	323	159	273	395	706	363	238	199	309	221	308	330	219	206	263	304
c56283_g1_i1	31	7	27	9	4	21	31	29	24	29	8	18	9	24	2	18	14	39	24	8
c5628_g1_i1	23	148	53	81	108	69	69	87	80	335	30	29	33	30	38	28	26	34	45	23
c56270_g1_i1	28	14	10	7	1	22	25	5	2	14	69	3	25	14	8	15	15	40	6	17
c56224_g1_i1	48	48	64	47	74	63	65	82	72	29	32	38	68	35	37	63	32	39	50	39
c56210_g1_i1	58	93	107	115	92	37	101	184	162	60	58	69	93	82	66	75	47	57	144	64
c56189_g1_i1	70	99	35	140	90	53	96	72	147	85	58	128	97	66	63	57	49	104	57	73
c56180_g1_i1	32	7	24	17	9	9	19	48	22	10	2	12	18	27	7	9	11	20	17	4
c56172_g1_i1	9	17	13	9	3	13	13	15	3	15	11	7	17	5	25	19	17	21	35	27
c56170_g1_i1	4606	12893	9475	8338	6595	6631	8335	14736	11836	10172	6550	8992	10176	9031	9990	9949	6778	7089	13241	8769
c56163_g1_i1	16	31	18	81	30	21	4	23	124	22	6	13	5	19	35	71	46	14	5	29
c56156_g1_i1	58	144	58	78	138	69	71	86	70	105	96	154	181	99	219	160	152	91	110	98
c56151_g1_i1	11	33	13	12	19	14	19	31	32	47	18	28	38	19	27	33	12	7	30	16
c56146_g1_i1	16	80	46	91	56	23	44	104	249	137	25	24	33	41	21	49	11	26	62	28
c56136_g1_i1	332	4	38	2	0	9	1	5	0	4	69	621	98	117	239	21	213	29	24	45
c56115_g1_i1	8	7	22	38	13	14	11	38	22	56	2	12	6	9	9	11	1	10	21	4
c56074_g1_i1	10	13	18	10	13	13	13	22	13	11	3	7	14	16	11	10	10	10	24	1
c56066_g1_i1	5	26	20	17	21	10	13	23	22	14	11	10	24	12	17	15	6	10	24	8
c56050_g1_i1	28	228	198	193	166	80	77	89	60	97	36	54	53	80	73	48	55	60	82	53
c56037_g1_i1	37	13	11	12	19	13	12	12	23	16	3	43	54	8	12	12	13	13	23	10
c56036_g1_i1	120	0	0	83	0	129	97	194	191	90	0	168	72	81	35	94	132	82	91	25
c56014_g1_i1	21	4	28	34	17	10	7	18	6	15	29	52	32	29	20	19	38	48	17	33
c56001_g1_i1	41	5	19	25	9	9	17	42	809	66	29	6	8	25	13	8	14	27	13	14
c55996_g1_i1	15	16	33	24	15	16	30	48	156	26	7	27	10	14	1	8	12	40	24	15
c55989_g1_i1	150	425	177	296	273	125	169	300	835	471	139	209	229	196	118	176	127	191	218	125
c55980_g1_i1	49	17	18	9	5	6	15	35	2	24	3	56	67	15	76	17	42	68	53	79
c55973_g1_i1	6	33	34	38	22	29	25	17	86	36	15	19	24	7	5	22	10	2	9	3
c55964_g1_i1	11	40	24	31	18	24	21	8	120	34	7	21	23	11	1	17	10	10	3	8
c55946_g1_i1	182	99	63	113	185	93	66	83	76	98	27	144	541	293	282	65	188	338	166	154
c5593_g1_i1	11	14	28	36	24	29	26	29	26	38	16	26	19	10	6	15	6	15	14	5
c5592_g1_i1	16	24	23	25	25	15	28	18	43	37	37	18	26	20	15	31	19	40	34	21
c55915_g1_i1	17	20	21	10	9	9	18	15	9	11	7	13	18	18	26	18	18	11	21	15
c55910_g1_i1	548	43	202	63	28	321	31	4	4	46	305	366	201	470	174	102	1094	100	75	339
c55907_g1_i1	35	30	28	44	32	24	30	66	162	45	16	24	22	27	3	26	16	27	31	18
c55901_g1_i1	20	3	18	10	16	11	11	18	50	21	1	4	5	19	4	8	24	23	26	17
c55898_g1_i1	15	15	27	35	17	24	33	54	60	26	12	18	10	34	6	15	9	11	34	17
c55889_g1_i1	116	29	20	37	36	42	21	7	41	35	41	83	159	61	41	32	87	51	15	8
c55887_g1_i1	11	6	17	13	5	13	16	25	39	38	10	6	5	14	1	10	6	7	22	10
c55885_g1_i1	168	24	29	15	17	23	23	22	19	16	18	39	85	73	32	21	47	54	15	10
c55847_g1_i1	4	8	19	9	4	4	30	12	1	16	91	40	65	18	8	10	5	19	7	5
c55846_g1_i1	21	14	19	10	20	9	11	27	67	18	6	5	22	15	11	19	9	11	10	7
c55845_g1_i1	8	12	17	15	15	17	10	11	12	20	8	17	15	21	3	17	7	17	18	4
c55827_g1_i1	40	17	39	20	22	18	31	79	155	37	22	45	28	24	2	23	17	56	26	19
c55824_g1_i1	18	55	92	83	42	14	78	78	54	67	21	15	6	70	29	44	7	19	30	40
c55797_g1_i1	23	37	30	42	7	16	12	54	13	34	49	44	34	15	49	19	27	64	111	48
c55788_g1_i1	258	1290	479	852	787	255	812	666	1274	1069	287	270	447	379	235	506	232	323	381	256
c55769_g1_i1	11	11	11	8	11	7	12	12	17	12	5	15	8	15	3	8	7	5	13	6
c55768_g1_i1	56	176	48	90	53	27	43	67	121	120	30	43	83	32	64	41	56	47	59	36
c55765_g1_i1	13	9	13	8	9	5	15	17	37	12	10	10	6	9	3	8	4	21	13	5
c5576_g1_i1	186	151	185	169	174	138	173	226	272	272	97	161	156	190	94	139	112	152	173	93
c55749_g1_i1	47	68	75	97	76	60	61	137	128	82	88	84	103	74	67	80	64	81	145	67
c55747_g1_i1	8	26	12	65	51	11	12	29	56	31	5	6	41	13	21	14	23	14	19	8
c55734_g1_i1	7	57	9	36	21	17	20	17	48	18	15	16	37	9	35	13	15	8	10	22
c55732_g1_i1	40	30	37	31	23	15	32	39	15	41	26	36	49	32	30	50	37	19	15	16
c55729_g1_i1	100	61	54	52	36	51	78	73	31	87	43	68	95	107	114	58	53	95	92	74
c55722_g1_i1	49	36	53	59	28	23	21	39	23	51	36	59	44	43	60	58	39	32	88	47
c55718_g1_i1	16	22	21	24	17	20	16	22	31	32	7	17	11	13	2	9	5	16	15	5
c55702_g1_i1	63	60	41	66	64	27	57	58	125	63	51	60	50	51	22	35	39	62	99	49
c55701_g1_i1	4	13	19	12	9	3	19	15	11	10	4	10	7	12	3	8	6	11	16	7
c55682_g1_i1	264	536	263	358	403	246	346	495	728	804	167	397	563	383	275	357	258	437	217	222
c55677_g1_i1	23	11	22	35	16	22	19	42	57	26	27	29	31	18	8	23	8	36	25	13
c55676_g1_i1	6	9	34	32	22	38	32	23	36	29	27	30	10	1	1	19	14	21	24	16
c55672_g1_i1	79	20	67	18	13	12	11	20	2	12	7	21	108	25	20	25	24	13	17	6
c55669_g1_i1	29	13	50	14	8	20	17	50	59	108	8	30	21	24	2	8	10	89	5	8
c55657_g1_i1	1	8	43	24	16	30	40	41	12	7	15	47	14	4	0	19	18	27	29	16
c55654_g1_i1	17	53	32	36	42	14	28	84	49	22	37	59	52	38	73	32	21	67	101	71
c55633_g1_i1	323	1474	524	960	1318	576	797	1177	2203	1888	370	490	490	564	384	711	431	415	537	280
c55626_g1_i1	41	103	48	81	70	51	66	100	188	106	38	51	54	43	31	47	26	52	43	28
c55624_g1_i1	13	29	17	25	20	12	24	26	23	33	21	9	13	22	12	19	14	19	30	18
c55619_g1_i1	10	11	55	36	28	43	61	63	41	55	17	29	18	6	5	24	9	22	8	11
c55612_g1_i1	147	323	192	180	221	125	151	234	346	257	104	194	309	183	231	188	164	127	168	97
c55606_g1_i1	26	7	20	12	11	37	14	21	19	32	11	6	10	20	1	15	6	18	12	4
c55601_g1_i1	2552	122	150	97	673	79	82	2	8	303	1365	1090	170	180	1360	916	2597	843	1180	504
c55600_g1_i1	6	14	26	22	4	10	21	34	73	19	7	9	9	7	9	16	12	9	14	8
c55587_g1_i1	15	7	12	8	2	5	6	21	4	8	14	12	9	9	19	11	3	33	45	19
c55584_g1_i1	39	46	53	65	65	40	41	38	99	67	35	29	42	36	24	46	28	22	26	16
c55566_g1_i1	10	37	21	30	35	5	2	49	10	13	11	15	5	6	8	9	11	0	3	5
c55561_g1_i1	22	13	19	13	20	8	11	13	40	22	6	14	14	16	0	6	10	10	18	0
c55560_g1_i1	229	44	116	397	85	51	115	36	40	422	127	17	113	318	339	26	31	1743	75	41
c55559_g1_i1	4	15	6	19	8	12	16	13	17	16	1	5	9	9	5	11	4	10	14	8
c55546_g1_i1	208	536	485	566	469	431	428	672	680	820	267	508	606	484	396	425	250	547	378	313
c55539_g1_i1	30	73	46	153	23	33	67	55	77	203	19	6	25	58	63	17	10	17	201	18
c55538_g1_i1	15	16	8	11	4	8	4	9	20	37	7	20	12	9	21	10	18	29	15	14
c55523_g1_i1	48	124	55	140	105	44	109	108	202	159	65	71	97	70	51	67	38	82	97	75
c55519_g1_i1	14	13	15	8	10	5	17	10	12	7	5	19	17	14	11	7	10	14	14	5
c55518_g1_i1	156	158	156	98	121	102	88	121	52	175	104	159	196	109	173	127	178	70	131	58
c55516_g1_i1	11	16	5	9	4	13	10	11	16	2	2	13	7	19	13	9	6	12	12	6
c552_g1_i1	5	20	10	22	24	13	18	15	31	20	4	5	7	8	2	16	7	12	5	2
c5517_g1_i2	10	72	43	35	85	32	27	39	38	58	7	45	11	25	30	20	24	14	13	11
c5517_g1_i1	9	74	48	37	101	28	27	36	44	59	12	61	11	16	19	11	24	15	13	11
c5515_g1_i1	20	156	49	160	85	27	33	104	48	245	72	21	53	23	67	32	12	29	45	16
c5500_g1_i1	12	34	13	26	27	4	15	20	65	22	14	8	34	11	14	21	15	13	18	6
c55_g1_i1	1376	1609	1412	1614	1327	1016	1259	1744	2232	1649	1345	1750	2125	1573	1101	1219	1431	1543	1694	1327
c545_g1_i1	13	9	11	14	5	11	8	9	11	31	10	16	7	24	1	6	5	9	11	8
c54309_g1_i1	1	21	4	20	29	30	11	0	2	4	13	0	26	26	96	0	1	26	10	0
c5424_g1_i1	20	16	27	6	10	5	9	25	8	41	2	11	12	15	3	8	7	7	19	2
c54080_g1_i1	6	30	13	17	21	12	11	7	6	14	7	8	12	5	27	21	8	4	5	15
c54_g1_i1	25	47	39	96	80	45	55	87	528	173	15	27	21	51	19	40	25	24	60	23
c53837_g1_i1	6	7	13	13	11	8	10	17	16	10	17	7	14	14	23	14	3	4	10	8
c5382_g1_i1	121	51	129	48	12	114	127	80	60	33	174	132	155	85	18	50	59	120	72	38
c5365_g1_i1	6	28	24	14	8	11	10	26	9	6	6	5	5	22	6	12	17	8	33	14
c5364_g1_i1	61	53	45	50	35	18	50	89	89	46	21	58	56	41	59	39	34	37	102	30
c5357_g1_i1	0	125	21	42	35	28	13	28	4	39	15	2	3	9	11	14	12	10	9	5
c5351_g1_i1	3	21	5	44	8	2	17	19	2	11	1	14	28	22	66	8	12	4	9	11
c53503_g1_i1	1	120	3	33	28	4	16	34	146	44	1	2	8	4	22	5	4	7	11	11
c5336_g1_i1	43	131	78	132	143	62	67	112	131	101	68	87	94	51	98	130	82	97	104	84
c53238_g1_i1	13	35	13	31	35	11	21	23	220	52	7	8	7	10	6	16	5	6	16	9
c53236_g1_i1	19	6	19	12	7	26	22	21	20	29	14	13	10	7	2	14	6	17	9	9
c5323_g1_i1	11	12	24	16	17	17	19	39	30	25	21	23	4	16	17	18	27	20	29	51
c5313_g1_i2	12	37	2	9	24	8	12	18	30	30	10	11	12	5	13	8	10	5	15	11
c5313_g1_i1	23	81	23	47	52	22	38	59	115	56	27	34	30	23	26	23	25	32	34	23
c52964_g1_i1	5	18	10	20	8	14	16	18	16	37	6	6	20	1	20	12	9	5	12	15
c52837_g1_i1	8	12	9	5	4	24	19	11	9	11	9	7	20	13	9	13	9	11	5	22
c52784_g1_i1	382	605	164	303	284	162	236	385	462	308	153	347	756	182	281	367	358	182	245	226
c5274_g2_i1	50	19	20	11	9	15	11	24	1	9	17	20	39	27	16	13	12	21	17	4
c52705_g1_i1	4	17	6	28	16	6	9	12	18	37	17	10	10	12	9	12	4	13	12	8
c5266_g1_i1	11	23	17	23	24	14	10	13	35	44	9	13	39	14	12	18	13	16	8	5
c52625_g1_i1	15	11	25	13	6	15	19	20	21	22	7	26	21	17	8	23	12	15	25	7
c52617_g1_i1	8	2	10	5	3	8	10	19	12	26	6	14	3	14	2	12	5	19	15	2
c52503_g1_i1	24	6	33	21	7	3	15	15	7	39	6	21	5	25	1	14	7	13	19	8
c5246_g2_i1	12	39	22	20	14	8	12	31	61	8	19	14	20	25	10	15	4	8	16	6
c52398_g1_i1	122	338	286	355	238	226	390	788	473	285	118	65	231	136	209	299	149	149	190	212
c52373_g1_i1	109	479	223	256	225	160	263	306	560	314	188	163	219	208	199	257	182	198	263	230
c5237_g1_i1	7	3	13	3	8	23	6	9	0	1	15	55	13	12	4	47	30	11	4	19
c52166_g1_i1	19	19	20	9	15	23	36	30	18	68	8	27	5	16	4	10	11	14	11	12
c52157_g1_i1	13	16	10	7	5	7	13	10	10	19	11	17	10	13	15	21	5	18	6	10
c5213_g2_i1	17	61	24	32	29	26	39	36	29	25	25	44	81	38	105	54	37	33	48	69
c5213_g1_i1	20	17	23	16	17	14	7	32	8	15	18	23	29	19	20	27	19	16	22	16
c52108_g1_i1	8	14	13	5	11	12	11	20	13	9	14	8	19	12	7	6	6	9	9	9
c52064_g1_i1	76	327	169	304	210	86	154	332	590	251	132	99	168	116	184	132	81	129	227	135
c52025_g1_i1	39	73	65	99	48	49	27	76	36	55	69	101	98	59	241	112	91	86	71	148
c52009_g1_i1	29	4	12	5	4	13	4	19	1	1	6	43	11	26	2	11	18	48	23	22
c51961_g1_i1	6	5	11	7	7	8	15	19	22	24	10	15	16	9	16	24	7	14	26	17
c5195_g1_i1	9	14	19	22	22	10	11	41	64	41	8	23	1	12	3	14	11	16	26	8
c5193_g2_i1	98	34	22	70	44	33	32	44	39	35	34	51	81	37	27	36	58	79	58	22
c5186_g1_i1	27	76	48	87	68	35	71	89	127	75	36	50	67	42	38	56	37	49	69	27
c5183_g1_i1	18	33	40	40	31	18	25	15	86	33	7	6	12	13	14	22	13	17	15	15
c51798_g1_i1	12	36	10	17	14	13	21	15	8	20	7	8	37	4	33	13	18	9	10	9
c51685_g1_i1	14	6	19	23	12	15	19	26	13	9	16	17	20	10	3	19	13	28	27	10
c51671_g1_i1	24	16	28	18	31	18	30	38	44	29	24	34	31	42	16	17	18	38	36	9
c51645_g1_i1	37	5	20	5	2	13	9	15	7	10	13	17	17	19	5	13	11	16	10	2
c51584_g1_i1	3	12	11	7	5	3	26	1	5	11	22	18	25	9	14	17	7	10	12	7
c51580_g1_i1	25	57	14	31	41	24	19	32	39	17	21	25	53	26	21	31	24	17	26	22
c5155_g1_i1	6	11	11	28	16	6	12	25	13	15	7	13	14	11	20	10	6	16	7	12
c51514_g1_i1	19	16	13	18	18	16	16	43	43	7	11	16	31	28	8	14	11	28	26	15
c51504_g1_i1	19	22	24	34	24	18	29	31	68	32	10	27	24	20	4	16	12	24	29	16
c51495_g1_i1	1	25	8	12	20	8	13	65	57	22	5	1	6	12	11	8	5	11	94	15
c51490_g1_i1	13	3	10	5	7	11	7	18	21	18	11	17	7	10	2	13	4	15	22	7
c51459_g1_i1	5	33	26	26	21	9	12	33	11	27	6	17	4	16	15	14	5	15	16	18
c51350_g1_i1	11	17	15	10	9	7	17	4	13	16	5	10	9	14	5	4	2	12	5	9
c51339_g1_i1	146	200	103	103	121	101	103	132	141	117	123	228	389	109	309	215	162	92	110	95
c51338_g1_i1	3	11	4	7	6	2	4	14	15	2	5	11	13	12	17	7	8	11	12	11
c5132_g1_i1	11	59	13	40	30	34	30	26	65	39	13	10	38	16	27	27	17	7	15	17
c51319_g1_i1	18	82	83	87	55	76	61	85	226	131	35	57	51	56	45	49	44	49	89	44
c513_g1_i1	70	55	60	53	44	24	44	82	62	49	29	57	76	60	46	40	32	37	52	25
c51274_g1_i1	10	7	3	8	15	2	2	4	0	8	12	27	25	27	132	61	19	5	5	32
c51237_g1_i1	22	6	38	13	14	30	25	69	63	23	11	31	20	8	0	20	11	21	24	5
c51206_g1_i1	28	73	33	37	34	18	35	30	35	28	14	47	19	50	25	34	21	17	23	24
c51175_g1_i1	46	13	1	7	10	7	6	9	14	17	1	17	25	7	8	11	7	22	32	4
c51128_g1_i1	59	117	52	100	74	44	62	93	146	51	39	62	102	57	51	40	36	55	69	56
c51126_g1_i1	4	28	13	10	22	19	14	22	21	21	12	17	27	10	26	24	16	8	25	10
c51114_g1_i1	2	11	11	17	14	13	17	16	43	15	0	10	9	9	10	11	2	4	7	5
c51113_g1_i1	26	38	24	21	29	18	38	47	24	36	17	41	37	32	19	26	13	21	18	7
c51106_g1_i1	33	8	14	3	3	3	9	2	6	18	7	24	38	20	10	25	16	12	3	8
c51090_g1_i1	13	5	8	13	9	9	8	12	2	8	22	47	26	14	107	9	27	25	15	45
c51067_g1_i1	12	58	9	25	23	11	11	15	31	35	6	15	23	20	18	23	7	12	5	6
c51050_g1_i1	7	16	13	22	16	11	18	43	63	27	14	24	44	12	19	20	23	26	20	11
c5101_g1_i1	56	154	81	104	83	36	76	93	131	87	67	74	145	44	61	66	53	52	56	37
c50988_g1_i1	9	33	9	6	18	12	15	23	14	19	3	51	11	14	29	38	31	7	13	5
c50961_g1_i1	2	25	10	18	13	4	20	18	16	27	18	6	14	7	11	14	11	17	5	7
c50955_g1_i1	14	31	27	29	15	16	18	30	35	23	25	30	19	25	3	11	15	17	17	6
c50942_g1_i1	40	116	42	48	49	26	27	45	106	64	16	50	113	28	33	42	21	34	26	17
c50939_g1_i1	2	62	17	25	10	17	19	182	76	74	5	3	8	4	7	15	1	6	41	11
c50925_g1_i1	17	34	14	42	66	18	30	73	40	20	28	18	22	20	94	20	22	27	44	50
c50901_g1_i1	122	269	253	159	168	123	177	115	87	167	56	117	173	132	238	479	124	91	107	105
c509_g1_i1	7	41	8	22	13	19	19	28	36	26	5	14	15	12	18	10	8	20	21	13
c50890_g1_i1	5	1	30	22	16	6	13	21	17	33	11	21	13	12	9	23	5	7	22	4
c50877_g1_i1	10	14	12	19	16	6	18	15	14	18	3	12	19	10	17	18	4	8	15	10
c50863_g1_i1	17	14	19	9	15	7	20	22	15	22	6	18	22	15	14	22	19	18	18	13
c50859_g1_i1	6	6	12	12	10	2	9	44	18	9	27	10	8	17	25	11	11	47	55	44
c50856_g1_i1	25	12	34	12	16	11	6	11	24	21	1	6	7	8	3	10	9	21	17	5
c50848_g1_i1	3	14	15	27	25	7	14	29	62	30	5	7	10	9	2	11	4	4	10	7
c50844_g1_i1	17	3	12	11	7	5	5	15	29	19	10	13	6	12	1	7	3	11	12	4
c50837_g1_i1	6	12	6	12	20	7	10	17	21	12	3	10	7	10	1	23	6	9	19	4
c50836_g1_i1	28	56	51	122	95	41	69	90	203	61	26	38	40	47	26	64	22	20	56	57
c50832_g1_i1	5	22	12	10	19	2	8	15	27	20	8	5	10	4	13	9	6	11	14	9
c50735_g1_i1	9	24	13	42	26	9	24	22	33	33	20	18	36	13	40	17	16	17	18	28
c50718_g1_i1	64	38	61	186	76	70	79	191	154	117	52	35	77	108	149	46	56	240	185	150
c50717_g1_i1	2	12	11	23	12	10	14	8	23	19	4	9	2	6	12	10	5	4	5	4
c50682_g1_i1	17	4	0	16	9	12	5	0	2	22	30	18	23	10	6	9	13	24	4	10
c50680_g1_i1	13	10	18	10	12	12	12	31	12	7	5	11	8	13	1	8	5	14	20	10
c50673_g1_i1	23	25	7	28	23	24	22	48	117	53	15	15	28	17	2	5	10	14	18	6
c50672_g1_i1	12	33	23	15	17	12	18	19	23	24	10	13	11	23	14	20	13	19	43	27
c50662_g1_i1	20	6	16	16	11	19	18	12	29	11	17	8	11	6	1	9	6	17	18	4
c50656_g1_i1	13	35	33	11	10	21	21	43	19	39	24	43	24	12	16	19	19	41	29	19
c50652_g1_i1	307	817	326	585	684	316	424	530	554	598	300	302	381	323	379	571	333	231	337	180
c50646_g1_i1	22	5	11	3	9	6	10	5	20	15	16	16	15	14	0	5	11	18	8	5
c50634_g1_i1	6	3	14	9	9	17	10	10	25	15	11	19	3	1	2	6	13	10	8	5
c50633_g1_i1	6	35	20	22	33	8	23	41	47	38	18	21	28	25	19	16	15	30	26	14
c50625_g1_i1	180	207	201	199	51	101	109	334	81	191	231	227	222	97	259	177	185	483	825	363
c50621_g1_i1	41	48	71	88	67	60	76	121	163	94	36	56	40	73	9	46	36	59	76	36
c50612_g1_i1	7	53	8	21	106	30	23	27	28	21	4	27	27	19	69	38	67	8	14	7
c50597_g1_i1	14	7	22	9	5	15	12	10	4	25	14	16	16	12	14	13	19	9	15	3
c50594_g1_i1	6	20	10	11	15	7	11	16	24	25	7	10	10	9	9	9	11	16	8	13
c50579_g1_i1	23	26	26	31	24	16	33	43	31	65	26	17	27	48	31	26	24	97	77	34
c50560_g1_i1	21	14	6	3	12	7	11	23	11	10	4	16	11	8	5	4	13	11	12	7
c5056_g1_i1	144	542	422	388	333	251	424	508	486	397	241	228	202	227	377	428	233	256	421	346
c50543_g1_i1	90	107	104	96	78	56	89	202	215	76	73	116	93	118	52	81	80	117	148	84
c50537_g1_i1	230	985	729	828	335	380	692	826	928	1118	521	381	432	464	412	919	500	617	711	449
c50531_g1_i1	7	52	12	20	8	6	16	135	21	16	10	4	10	11	21	6	8	23	15	8
c50517_g1_i1	31	23	15	19	18	6	30	22	27	32	20	54	42	32	9	24	17	32	19	17
c50503_g1_i1	6	12	26	9	20	12	18	76	29	12	5	7	12	10	6	15	7	9	21	10
c505_g1_i2	20	24	26	31	19	13	22	31	46	22	27	18	33	21	24	16	16	18	21	7
c505_g1_i1	8	23	11	16	16	5	7	25	24	10	17	15	19	10	17	23	19	15	15	14
c50498_g1_i1	9	45	17	27	1	1	66	4	307	3	18	29	23	17	0	28	10	0	0	61
c50463_g1_i1	14	10	18	22	19	18	25	35	8	85	28	16	57	28	23	9	14	42	19	12
c50456_g1_i1	15	27	19	18	14	27	24	38	29	39	18	18	17	20	11	23	16	32	28	17
c50440_g1_i1	9	7	20	21	7	17	13	44	27	14	28	21	5	8	2	5	12	29	26	8
c50403_g1_i1	73	113	139	142	124	81	185	146	255	197	89	102	108	157	75	97	58	131	125	108
c5040_g1_i1	39	103	36	90	74	27	56	131	305	87	34	51	76	40	31	41	30	54	70	52
c50399_g1_i1	18	94	34	86	71	36	44	73	91	69	56	55	52	40	103	51	44	44	45	52
c50379_g1_i1	41	13	28	28	23	6	19	28	39	30	37	40	31	31	14	9	42	49	34	31
c50366_g1_i1	12	73	39	66	50	18	32	57	76	44	31	29	13	10	36	34	18	41	29	23
c50357_g1_i1	59	137	55	126	93	68	111	132	194	114	67	48	89	56	64	70	49	61	81	49
c50352_g1_i1	9	62	7	27	27	5	19	20	64	38	4	13	14	7	19	10	2	13	12	12
c50339_g1_i1	29	26	39	23	19	19	44	70	44	24	37	57	61	75	75	59	47	66	33	49
c50294_g1_i1	19	0	14	6	2	13	9	10	14	13	22	13	9	10	3	3	11	26	17	12
c50268_g1_i1	4	11	10	23	12	10	11	19	16	16	4	4	14	4	11	14	4	5	6	7
c5026_g1_i1	6	5	14	10	11	11	18	10	37	13	7	14	10	8	1	7	9	7	8	2
c50251_g1_i1	26	10	9	11	11	14	10	14	11	13	7	41	53	11	13	13	14	25	9	7
c50237_g1_i1	381	1248	532	764	882	401	706	1336	2748	1598	350	559	672	609	288	629	399	571	601	314
c50223_g1_i1	156	367	177	452	343	210	288	309	1102	406	125	182	214	173	133	301	124	127	161	131
c50211_g1_i1	39	30	34	23	25	26	40	67	58	37	24	35	36	46	10	48	27	37	31	37
c50210_g1_i1	9	11	7	4	13	5	15	13	1	4	7	19	17	22	13	8	12	28	25	14
c50194_g1_i1	11	4	18	15	12	11	14	19	43	32	7	11	14	20	0	4	13	18	14	3
c50187_g1_i1	39	26	41	49	61	13	29	40	69	25	21	37	34	28	29	30	33	26	82	21
c50173_g1_i1	293	2224	454	541	597	333	487	705	1413	1201	234	420	465	418	379	711	384	288	438	202
c50162_g1_i1	13	29	12	28	15	14	31	17	17	12	14	28	43	14	38	38	30	19	2	23
c50159_g1_i1	3	17	15	27	16	15	18	17	51	30	6	10	9	1	2	9	5	6	8	10
c50155_g1_i1	115	75	95	29	92	38	39	133	34	66	20	91	246	113	95	53	82	43	95	30
c50150_g1_i1	99	174	184	132	79	69	143	240	188	112	78	144	137	130	119	143	100	108	150	82
c50149_g1_i1	4	23	9	18	25	1	36	30	18	15	7	12	5	4	10	13	4	4	521	13
c50144_g1_i1	37	34	41	59	52	24	38	72	112	56	28	52	68	68	34	56	21	55	79	52
c50137_g1_i1	16	21	17	18	22	9	14	29	38	16	8	11	35	11	6	13	8	6	18	5
c50126_g1_i1	17	37	17	42	33	34	35	39	49	50	26	29	35	26	38	51	27	24	48	21
c50112_g1_i1	12	7	15	1	7	22	17	28	6	21	12	21	16	15	14	11	11	24	12	15
c50109_g1_i1	8083	20128	14969	12791	11186	9944	13222	23963	18141	16605	10724	13632	15688	14499	15216	13119	9622	13592	24853	13497
c50087_g1_i1	15	7	14	16	13	13	14	21	34	19	6	12	11	6	4	10	7	12	11	9
c50082_g1_i1	3454	12804	8092	7506	6124	4801	6929	10845	8555	7638	5321	6492	8225	5904	13326	8800	5247	5839	9623	8106
c50081_g1_i1	245	394	274	354	382	216	253	311	589	565	271	362	670	266	282	438	290	295	343	198
c50068_g1_i1	6943	18394	14072	11310	10296	9513	13057	17310	14356	14159	10795	12646	14021	12554	18146	17890	10494	11619	17830	12874
c50067_g1_i1	10	16	1	12	11	5	14	5	14	19	2	20	7	15	10	15	8	12	3	4
c50059_g1_i1	14	2	16	9	6	11	10	11	21	17	8	11	4	11	0	8	8	9	15	4
c50057_g1_i1	4800	17738	15314	14462	14764	9415	14189	47609	43164	21664	7960	11819	8501	16740	9565	12727	5721	11301	24873	13817
c50055_g1_i1	61	3	25	9	5	13	3	4	1	2	28	42	66	22	22	8	27	14	13	10
c50048_g1_i1	43	80	50	71	79	34	78	85	97	49	45	66	45	44	29	67	45	40	74	51
c50_g1_i1	33	73	68	48	76	26	62	118	48	66	19	45	33	69	41	85	29	48	41	34
c4960_g1_i1	31	24	21	36	29	27	29	53	61	30	35	36	47	27	29	37	24	27	41	42
c4959_g1_i1	20	60	20	40	30	23	59	44	50	45	32	17	35	20	37	29	17	22	36	30
c4913_g1_i1	46	12	21	8	7	14	23	19	2	17	9	44	45	12	18	20	24	18	19	2
c491_g1_i1	17	20	17	26	34	33	49	8	15	79	22	17	15	13	3	30	2	23	12	10
c4908_g2_i1	18	10	10	13	7	16	8	13	21	24	9	9	4	13	0	15	10	13	11	5
c4905_g1_i1	25	34	48	91	100	72	73	64	322	112	32	30	21	9	2	29	21	29	42	17
c490_g1_i1	23	20	15	38	24	26	26	33	35	25	23	18	41	19	26	19	38	24	21	18
c49_g1_i1	82	102	46	63	67	30	51	112	131	82	59	113	254	70	103	56	65	56	94	42
c4883_g1_i1	5	7	18	26	21	7	12	9	35	23	6	9	10	5	13	14	2	4	10	15
c4879_g1_i1	80	64	60	16	58	25	29	25	12	21	37	42	93	27	48	44	73	41	57	17
c4860_g1_i1	77	24	80	35	24	29	38	44	53	40	31	50	36	45	1	32	12	48	32	18
c48584_g1_i1	19	20	9	17	3	8	11	5	16	32	15	15	17	11	6	11	7	16	9	8
c4857_g1_i1	18	102	23	90	93	17	51	51	199	95	46	32	57	33	59	48	24	42	46	31
c485_g1_i1	13	51	54	59	53	33	35	54	67	53	25	35	36	21	22	40	24	32	43	24
c4846_g1_i1	16	12	9	24	15	8	6	13	19	4	12	34	15	17	5	16	18	13	33	11
c4830_g1_i1	18	34	6	21	17	5	12	29	82	21	4	34	50	15	11	12	16	32	17	7
c480_g1_i1	17	14	22	28	28	12	16	19	35	31	9	17	16	13	12	41	20	27	17	12
c48_g1_i1	81	245	92	218	209	93	187	157	430	237	106	107	131	83	106	169	104	117	110	137
c4788_g1_i1	82	87	146	37	33	34	53	110	33	75	44	46	135	75	118	38	46	50	50	45
c47819_g1_i1	79	20	55	40	29	47	40	69	64	52	29	59	49	61	13	31	32	96	109	23
c47801_g1_i1	17	0	0	15	0	16	12	28	0	0	0	27	15	9	19	25	0	19	0	0
c47732_g1_i1	14	12	26	8	10	10	28	84	53	31	7	10	6	18	4	18	8	29	61	7
c4772_g1_i1	64	65	43	59	86	48	84	81	66	80	74	101	129	98	38	73	83	97	52	85
c4771_g1_i1	21	30	10	14	10	7	13	9	22	9	6	17	17	18	8	8	11	18	15	11
c4750_g1_i1	14	6	38	30	21	10	36	31	25	28	27	52	13	6	0	18	14	18	14	24
c4748_g1_i1	17	66	27	48	55	14	26	68	257	60	5	12	25	24	11	24	16	13	40	9
c47467_g1_i1	30	153	43	134	135	39	87	59	167	84	56	54	72	32	50	85	68	51	60	52
c47382_g1_i1	10	24	9	5	19	5	4	18	11	14	2	16	14	12	14	11	25	14	14	6
c47362_g1_i1	12	18	8	7	5	14	13	22	12	12	8	6	15	2	17	22	18	11	16	13
c47307_g1_i1	9	31	12	33	34	17	17	11	33	29	8	13	26	12	44	30	15	6	9	17
c47298_g1_i1	45	32	34	15	46	41	35	22	21	34	73	70	72	49	82	115	46	20	52	35
c47294_g1_i1	67	180	110	155	102	43	97	120	120	132	62	84	165	99	169	87	70	104	87	75
c47163_g1_i1	2	17	4	7	12	11	23	13	15	9	18	14	18	10	20	16	12	8	25	12
c4714_g1_i1	8	24	16	0	23	11	31	14	26	19	2	7	13	17	4	49	18	10	21	21
c47112_g1_i1	5	32	12	19	9	3	15	12	26	17	8	12	9	8	31	10	9	5	4	14
c4707_g1_i1	35	75	67	42	28	17	32	30	29	32	13	29	53	29	31	38	15	16	26	7
c4705_g1_i1	134	183	72	173	119	53	120	96	334	228	54	154	152	79	64	101	63	118	83	45
c4700_g1_i2	371	673	411	400	318	286	484	656	627	453	472	388	711	476	812	397	497	344	868	579
c4700_g1_i1	1312	1836	1478	1129	829	886	1549	2341	2164	1210	1739	1530	2615	1879	2627	1216	1797	1188	3263	2017
c46994_g1_i1	53	182	38	109	95	66	144	108	163	127	60	86	120	75	118	101	49	110	92	87
c4697_g1_i1	135	394	126	185	178	100	214	277	280	199	116	179	317	160	227	253	151	128	194	125
c46916_g1_i1	10	10	12	28	19	11	21	6	15	6	16	26	7	4	0	17	12	5	7	3
c46853_g1_i1	25	50	24	41	27	31	43	28	70	34	17	25	41	12	25	33	26	17	35	13
c46852_g1_i1	45	199	27	154	111	60	133	48	102	133	39	64	68	58	50	94	50	90	48	37
c46815_g1_i1	24	23	21	40	28	20	30	31	101	42	23	17	28	10	8	23	13	27	24	20
c46767_g1_i1	36	3	24	13	7	7	11	35	20	33	8	11	9	19	1	7	8	16	21	10
c46750_g1_i1	32	6	27	15	12	18	13	37	23	20	9	11	7	26	2	11	11	19	10	10
c46730_g1_i1	18	17	8	11	12	8	12	15	53	21	11	21	21	26	5	8	15	18	15	5
c46582_g1_i1	11	4	15	13	10	7	8	17	14	17	2	10	9	15	0	5	2	13	9	1
c46529_g1_i1	1	26	13	13	14	5	11	10	30	23	1	15	6	5	23	9	5	3	18	7
c46499_g1_i1	11	27	13	15	12	12	18	15	18	32	6	13	21	8	27	18	11	11	16	10
c46454_g1_i1	10	12	19	19	9	12	23	18	21	20	8	15	19	18	10	18	9	17	16	17
c46447_g1_i1	31	47	30	101	73	54	64	45	92	98	51	45	59	49	74	84	59	78	65	68
c46437_g1_i1	11	20	11	22	22	4	10	17	26	11	9	10	17	13	7	10	9	8	11	11
c46422_g1_i1	5	28	10	21	13	15	19	30	3	22	15	17	12	9	22	4	7	10	19	21
c46404_g1_i1	81	89	33	81	55	28	60	110	120	61	59	126	124	57	59	47	59	104	71	59
c46391_g1_i1	11	35	15	16	7	19	15	21	9	16	8	27	17	9	31	11	13	6	10	13
c46375_g1_i1	29	68	27	54	47	35	42	68	80	46	17	37	61	46	34	39	27	44	46	21
c463_g1_i1	18	59	24	31	44	18	38	34	51	43	25	18	28	20	28	24	23	25	32	20
c46293_g1_i1	18	6	29	14	12	7	11	13	12	17	9	23	9	13	2	10	5	6	7	7
c46208_g1_i1	8	19	4	18	14	3	6	14	15	9	2	14	17	4	10	12	3	11	12	3
c462_g1_i1	17	78	15	31	33	16	28	29	44	52	25	32	52	20	79	38	36	22	20	31
c46171_g1_i1	51	211	65	142	106	63	78	107	196	126	49	88	125	65	91	77	67	66	89	41
c46168_g1_i1	6	28	8	8	12	4	17	13	4	25	13	17	11	9	11	14	12	11	16	8
c46147_g1_i1	10	17	14	10	11	3	23	21	15	17	6	14	13	18	17	9	7	6	12	9
c4612_g1_i1	16	11	19	12	13	13	9	15	40	18	11	15	14	8	2	15	1	10	18	2
c46097_g1_i1	21	16	31	16	20	21	19	22	19	32	25	28	55	21	19	19	19	22	24	14
c46096_g1_i1	97	123	153	107	50	98	92	180	61	96	130	115	207	85	188	73	132	244	426	224
c4608_g1_i1	295	745	362	618	492	310	399	603	540	524	424	447	518	345	673	731	470	359	407	396
c46070_g1_i1	24	6	16	8	6	8	13	15	67	29	16	7	5	11	0	3	5	17	10	2
c46032_g1_i1	36	40	31	35	31	21	29	41	38	35	17	69	70	40	39	43	35	73	58	74
c4596_g1_i1	127	410	269	499	498	235	371	472	648	513	192	265	303	220	276	370	145	278	259	246
c45954_g1_i1	140	168	81	112	89	73	130	207	162	151	72	115	107	137	84	114	95	107	124	63
c45950_g1_i1	49	9	66	28	15	11	5	31	11	14	18	54	35	47	4	18	30	50	17	8
c4594_g1_i1	5	22	27	54	19	15	16	40	22	27	30	5	6	9	30	2	4	59	48	47
c45864_g1_i1	22	13	20	16	28	20	35	58	25	31	26	20	13	29	4	17	11	31	32	11
c45847_g1_i1	16	5	27	6	4	5	12	19	6	18	11	18	15	22	2	7	12	16	22	3
c45843_g1_i1	9	5	14	17	12	15	15	17	34	16	2	6	9	10	3	9	7	7	11	9
c45836_g1_i1	11	8	19	25	21	14	17	15	35	23	9	22	9	8	3	11	10	9	8	8
c45824_g1_i1	4	15	8	16	9	16	13	11	13	16	7	11	9	5	7	7	4	16	6	10
c45808_g1_i1	11	21	23	20	11	5	13	26	19	20	13	18	21	11	16	21	11	13	24	22
c45792_g1_i1	4	12	9	41	14	12	22	40	32	20	5	9	4	3	4	21	4	13	15	7
c4579_g1_i1	70	182	118	233	270	66	168	157	664	281	106	76	100	106	83	124	56	157	124	86
c45756_g1_i1	60	8	3	4	15	52	6	4	0	37	31	109	40	77	91	1	118	153	13	73
c45745_g1_i1	11	12	5	11	14	4	6	11	14	3	3	10	24	10	8	9	10	6	4	3
c45739_g1_i1	50	13	24	26	18	18	17	27	39	27	8	23	18	25	1	21	23	39	21	11
c45704_g1_i1	8	3	20	10	5	24	31	14	10	1	18	18	10	4	0	9	8	8	15	7
c45701_g1_i1	27	38	24	31	6	8	13	62	13	37	36	39	33	5	49	23	25	89	142	54
c457_g1_i1	15	69	32	66	54	25	36	52	221	82	26	19	31	49	12	22	29	20	69	47
c45699_g1_i1	12	15	15	21	14	5	21	36	37	23	13	14	15	18	9	6	11	15	23	5
c45674_g1_i1	10	16	144	21	39	55	49	33	31	18	21	18	111	49	21	104	97	44	69	21
c45672_g1_i1	11	41	9	33	24	15	23	15	30	27	27	9	23	9	51	25	13	26	22	46
c45669_g1_i1	17	13	22	15	14	17	14	35	52	33	11	18	11	17	2	23	8	19	19	1
c45662_g1_i1	10	5	10	10	13	11	9	19	12	16	12	10	10	12	9	5	5	10	11	1
c4566_g2_i1	29	43	49	113	84	42	69	119	155	82	51	55	42	62	22	43	46	81	92	55
c4564_g2_i1	326	335	478	396	485	173	217	104	35	248	147	455	466	178	262	188	226	112	140	54
c4564_g1_i1	1075	551	1378	1000	1092	515	547	318	98	729	314	1150	958	524	332	404	584	295	402	75
c45636_g1_i1	67	21	9	10	9	20	17	33	20	21	26	40	19	60	12	33	15	35	12	19
c45627_g1_i1	4	22	27	17	9	4	8	52	26	15	4	3	11	10	16	12	3	6	5	12
c45625_g1_i1	14	30	28	22	39	19	17	32	53	25	7	9	25	14	23	13	18	14	17	13
c45618_g1_i1	4	16	20	16	11	5	5	21	14	30	8	10	19	15	7	9	12	7	10	10
c45601_g1_i1	2	11	43	48	18	9	21	46	87	13	9	2	4	9	5	14	4	7	23	8
c45594_g1_i1	9	44	10	45	202	10	26	30	21	40	12	16	25	13	35	25	16	17	11	22
c4556_g1_i1	20	20	24	25	15	15	29	37	31	22	23	32	21	34	27	10	24	28	35	34
c45546_g1_i1	11	55	26	23	18	14	38	34	12	10	25	39	35	30	25	29	11	17	14	16
c45541_g1_i1	29	131	56	146	97	74	59	120	356	89	48	39	59	46	40	60	30	40	99	28
c45519_g1_i1	462	1100	592	1109	910	661	758	1321	2986	2495	487	556	597	723	352	732	414	719	703	306
c45500_g1_i1	23	20	15	12	6	1	15	3	10	4	4	7	35	14	34	6	37	5	44	20
c45462_g1_i1	16	37	14	32	10	13	4	44	25	34	16	60	56	36	43	35	22	30	22	12
c45455_g1_i1	8	43	60	64	40	13	29	62	50	30	28	13	19	19	54	21	20	22	34	17
c45452_g1_i1	10	175	39	53	90	22	23	15	178	78	9	8	12	6	6	34	17	7	9	3
c45448_g1_i1	5	12	14	2	14	7	12	13	13	9	7	13	10	11	0	13	9	14	11	10
c4544_g1_i1	22	11	10	16	12	12	13	19	30	25	9	11	19	10	8	8	16	12	6	3
c45431_g1_i1	14	6	6	20	7	10	14	25	92	34	12	15	1	7	0	8	4	10	9	2
c45368_g1_i1	15	14	16	5	28	16	8	27	18	23	4	12	6	39	5	16	10	5	11	5
c4535_g1_i1	2	38	45	62	32	17	16	97	36	29	13	5	4	7	6	18	3	13	22	3
c45346_g1_i1	22	26	23	20	17	14	11	33	29	26	12	40	22	29	14	21	10	14	22	24
c45343_g1_i1	16	22	15	7	10	9	9	15	6	16	5	12	9	5	8	15	10	13	8	12
c45329_g1_i1	31	26	24	44	41	28	33	33	116	32	19	32	23	40	2	17	24	40	27	24
c45326_g1_i1	9	15	17	23	21	13	7	20	31	25	9	6	7	10	10	5	3	12	18	7
c45317_g1_i1	51	40	63	44	45	51	58	68	45	52	39	70	41	67	16	47	30	59	49	61
c453_g1_i1	9	20	12	10	7	10	15	20	8	13	8	15	11	20	5	11	9	9	17	13
c45284_g1_i1	42	85	91	108	68	72	92	197	64	80	126	51	44	99	178	48	66	69	151	161
c45280_g1_i1	9	7	60	39	27	32	19	48	19	99	13	18	24	19	4	9	9	28	19	3
c45271_g1_i1	11	16	17	9	9	6	3	10	9	9	12	25	14	12	6	5	15	20	23	12
c4527_g1_i1	160	185	67	102	417	112	116	100	91	117	112	210	414	175	468	134	203	252	115	174
c45260_g1_i1	28	21	73	17	15	13	25	31	66	27	83	20	28	23	10	18	16	25	23	15
c45224_g1_i1	12	14	16	23	24	19	15	26	59	34	14	12	18	21	7	12	9	24	25	6
c4520_g2_i1	176	20	75	48	42	63	74	85	47	105	42	99	49	113	11	50	50	106	53	32
c452_g1_i1	29	19	17	22	16	10	7	48	106	41	15	24	7	17	2	8	13	29	20	9
c45199_g1_i1	9	23	20	28	22	14	32	32	95	164	13	17	15	13	8	31	16	23	17	12
c45179_g1_i1	102	3	18	14	7	9	10	13	10	22	5	21	42	26	3	9	29	22	10	5
c45174_g1_i1	14	0	21	10	14	9	16	31	16	6	12	15	9	9	2	6	5	16	8	3
c45172_g1_i1	25	14	15	11	18	11	20	22	9	18	7	26	25	17	17	12	12	9	35	8
c45167_g1_i1	31	1	7	10	9	15	10	11	4	16	8	37	11	13	1	17	20	17	6	8
c45150_g1_i1	8	43	21	40	48	15	32	26	46	46	12	14	25	17	16	26	12	7	22	16
c4515_g2_i1	133	184	144	184	240	150	169	224	290	157	136	188	203	175	156	190	155	209	182	112
c45147_g1_i1	18	10	35	27	13	20	14	41	49	32	22	45	17	8	2	7	12	28	21	20
c45141_g1_i1	8	14	21	22	14	13	13	31	46	13	11	13	13	7	3	15	7	13	8	5
c45112_g1_i1	469	217	384	190	237	132	203	160	110	220	110	340	391	285	147	299	256	132	85	70
c45108_g1_i1	14	21	5	8	17	10	15	13	21	32	8	18	14	37	24	10	5	22	23	23
c451_g1_i1	2	7	15	18	18	25	24	10	24	10	7	12	4	0	0	18	4	2	6	2
c45090_g1_i1	15	3	12	20	9	9	11	11	13	23	18	13	6	14	13	14	16	26	23	18
c45088_g1_i1	21	15	9	24	30	16	28	16	39	29	12	19	18	7	4	24	7	20	12	15
c45085_g1_i1	23	25	15	45	37	38	34	51	64	72	22	27	24	30	9	21	18	41	37	14
c45070_g1_i1	67	25	56	15	21	30	19	33	8	20	20	39	67	37	23	17	38	30	41	7
c45062_g1_i1	22	13	15	11	7	16	15	23	23	31	9	19	17	30	3	10	12	16	16	1
c45038_g1_i1	37	83	37	24	107	32	62	136	59	39	15	87	47	58	88	59	75	18	64	26
c44999_g1_i1	5	6	26	71	51	74	70	26	27	19	38	87	22	5	1	40	30	6	12	21
c44990_g1_i1	12	77	16	54	43	17	39	42	42	75	23	30	34	22	44	39	21	31	30	31
c44943_g1_i1	5	36	3	8	137	13	25	27	4	23	0	15	13	6	19	31	21	7	6	2
c44921_g1_i1	76	25	38	24	21	23	15	53	24	60	16	34	51	58	34	15	42	69	37	24
c44918_g1_i1	18	7	21	10	6	16	24	28	63	11	3	5	4	11	1	13	5	10	14	3
c44884_g1_i1	2	19	7	20	17	11	11	11	23	18	10	8	14	3	12	13	4	3	6	7
c44882_g1_i1	8	34	10	32	17	8	13	8	12	20	16	16	13	12	20	11	13	13	6	10
c44878_g1_i1	19	7	11	6	3	5	14	11	20	14	18	47	48	21	6	5	19	40	22	16
c44876_g1_i1	11	39	18	12	7	13	3	15	5	8	13	4	9	0	24	18	8	12	9	8
c44865_g1_i1	3190	10442	7495	6247	5198	4618	6607	11198	7042	7797	5246	6320	7404	6862	10487	6456	5228	6031	10748	7332
c44844_g1_i1	7	26	16	38	27	10	21	40	36	11	13	8	16	7	8	19	7	13	24	11
c44836_g1_i1	64	266	90	19	14	17	18	14	29	16	233	195	192	151	465	205	28	27	120	26
c44830_g1_i1	15	14	11	34	16	19	17	32	120	57	12	12	4	14	2	20	6	13	17	6
c44827_g1_i1	26	18	25	22	15	19	41	23	62	37	14	16	16	21	1	14	9	17	12	9
c44805_g1_i1	13	8	17	34	18	22	38	16	63	23	5	16	6	21	3	11	8	14	5	7
c44799_g1_i1	86	21	66	32	43	17	40	35	9	57	9	39	87	41	21	29	42	22	18	19
c44785_g1_i1	17	20	3	19	22	13	8	30	18	28	23	29	29	11	56	36	32	34	34	15
c4478_g1_i1	19	24	39	48	27	17	37	66	54	25	12	21	16	28	4	28	9	17	49	12
c44766_g1_i1	0	32	6	10	28	14	22	19	21	11	9	12	2	5	24	19	12	5	12	7
c44755_g1_i1	50	18	37	17	24	22	17	32	14	37	17	52	30	18	14	18	44	48	23	18
c44753_g1_i1	13	29	10	13	97	37	22	64	25	28	4	45	11	24	9	35	50	9	16	8
c44751_g1_i1	10	21	17	27	15	13	19	22	24	22	7	11	20	18	12	27	9	13	16	10
c44722_g1_i1	137	228	259	315	246	180	185	336	565	310	188	235	311	197	165	380	213	267	286	195
c44710_g1_i1	19	72	61	67	79	38	82	44	140	103	32	19	15	23	14	52	16	24	32	5
c447_g1_i1	18	69	37	73	54	50	54	41	87	76	25	55	71	41	121	73	59	43	55	37
c44670_g1_i1	17	23	9	6	6	17	8	7	10	20	19	22	25	8	22	10	7	13	34	21
c4467_g1_i1	729	2393	1506	1483	1347	1157	1432	1236	1285	1511	998	1124	1120	988	1765	1879	1306	962	1100	849
c44668_g1_i1	17	14	22	22	31	10	18	22	132	50	10	13	12	25	5	16	8	11	12	5
c44666_g1_i1	66	110	68	89	87	50	65	112	245	91	36	60	80	66	66	59	40	88	78	63
c44646_g1_i1	23	35	57	36	35	26	46	43	101	83	16	22	32	11	11	34	18	15	25	12
c4463_g1_i1	25	1	2	4	3	2	6	10	20	8	12	20	23	21	5	6	10	20	18	10
c44629_g1_i1	274	411	341	311	370	211	312	570	209	283	245	435	452	319	514	371	406	320	469	451
c44625_g1_i1	9	25	21	53	37	17	25	37	94	40	11	12	15	14	9	23	9	4	11	8
c44621_g1_i1	13	9	14	17	14	12	14	25	34	32	4	17	12	12	1	10	10	15	14	7
c44617_g1_i1	10	17	14	15	9	6	7	8	3	15	8	13	27	13	12	9	2	3	10	2
c4461_g1_i2	3	35	95	78	104	83	45	65	60	69	30	39	18	13	3	55	14	28	40	38
c4461_g1_i1	5	36	91	81	116	81	65	100	69	124	33	37	36	12	7	51	15	30	34	24
c44606_g1_i1	8	14	3	11	18	7	11	5	14	15	11	14	14	11	11	14	7	10	6	7
c446_g1_i1	4	7	16	44	25	5	21	16	21	27	16	6	12	5	4	7	5	11	6	10
c44587_g1_i1	62	44	40	18	22	19	34	22	18	24	49	65	61	37	39	16	40	43	21	22
c44581_g1_i1	10	45	7	50	23	5	8	39	55	29	14	6	12	5	7	10	10	22	25	7
c44574_g1_i1	1	4	32	22	23	35	16	43	26	19	24	9	7	8	1	5	5	16	37	15
c44570_g1_i1	22	24	23	24	17	6	9	21	14	26	11	56	43	36	11	7	26	34	6	5
c44569_g1_i1	15	14	17	17	23	9	9	25	160	132	14	11	14	15	5	9	8	58	10	5
c4456_g1_i1	11	13	23	10	4	10	9	22	16	13	8	8	8	11	3	16	10	6	13	9
c44557_g1_i1	49	261	70	187	135	92	148	128	329	132	77	77	104	84	210	135	98	79	116	125
c4455_g1_i1	234	4	41	11	7	32	24	24	12	12	18	53	52	62	5	15	26	43	8	7
c4454_g1_i1	11	11	30	43	33	21	38	22	126	43	14	15	18	17	7	29	10	11	22	9
c44531_g1_i1	24	250	84	214	258	49	90	320	143	170	40	39	49	49	54	63	35	41	81	90
c44530_g1_i1	7	35	15	14	16	3	18	30	73	28	0	11	12	5	2	14	8	14	10	3
c44519_g1_i1	124	311	70	258	194	100	175	164	494	328	114	116	137	156	70	114	76	154	121	84
c44513_g1_i1	114	61	39	50	33	25	35	55	63	68	41	168	204	69	61	58	60	59	123	29
c44491_g1_i1	14	10	7	9	5	15	19	22	13	10	7	12	4	8	1	6	9	14	14	3
c44488_g1_i1	30	32	37	12	19	21	41	42	48	38	17	23	28	31	8	21	22	11	65	14
c44472_g1_i1	13	14	10	18	13	7	18	13	22	15	15	25	10	17	7	19	7	18	10	10
c44469_g1_i1	20	34	13	37	34	13	34	25	76	50	22	26	29	22	10	22	18	28	24	18
c44467_g1_i1	40	7	4	3	8	4	7	12	9	15	14	37	55	19	6	5	19	34	26	6
c44462_g1_i1	6320	21176	14213	13809	11934	9421	13565	21207	17999	15110	10611	12406	15425	12532	19631	14991	9684	11532	20521	13727
c44461_g1_i1	3	7	24	13	8	8	32	55	17	7	5	10	3	20	2	10	16	19	42	3
c44454_g1_i1	64	53	48	66	107	70	88	116	332	62	53	38	64	41	41	63	49	83	68	41
c44450_g1_i1	38	18	30	23	19	12	28	30	23	29	19	33	28	24	8	19	20	23	20	16
c44446_g1_i1	25	84	73	68	49	17	48	92	53	51	9	21	17	36	22	35	17	23	139	28
c44437_g1_i1	10	16	21	46	22	12	19	20	44	17	11	20	25	14	17	35	11	16	15	11
c44426_g1_i1	88	51	105	83	60	47	119	144	141	190	54	51	31	114	12	40	31	80	62	57
c44425_g1_i1	6153	12303	10236	8964	9284	7600	10692	19986	16029	11697	8947	10640	12244	11087	17079	12162	7793	10679	18543	14267
c44405_g1_i1	72	189	101	209	157	80	177	137	402	247	60	69	127	61	78	132	75	84	101	93
c444_g2_i1	6	22	8	34	8	16	14	4	16	25	18	14	14	6	38	20	10	7	5	7
c444_g1_i1	134	156	121	256	202	138	164	137	278	227	165	109	187	89	99	160	122	131	104	113
c44394_g1_i1	45	214	100	144	140	188	132	155	204	166	45	94	80	124	95	100	65	91	125	59
c4439_g1_i1	29	19	39	20	23	41	31	17	31	33	8	31	11	17	3	29	18	21	17	11
c4434_g1_i1	28	11	21	22	88	38	24	52	29	18	18	37	18	21	3	29	47	34	28	8
c4430_g1_i1	16	108	89	78	92	33	64	97	137	98	28	43	56	40	37	37	23	51	50	34
c4429_g1_i1	500	927	384	783	959	291	604	941	1292	1074	209	601	784	513	191	703	250	408	368	212
c4420_g1_i2	99	78	200	197	109	74	103	191	360	271	134	147	100	116	40	69	129	203	145	132
c4420_g1_i1	121	81	226	148	111	77	123	204	336	291	158	152	128	96	51	77	99	202	140	138
c442_g1_i1	18	23	17	30	10	15	30	35	57	24	16	31	18	9	2	20	19	27	23	17
c4415_g1_i1	4	19	14	17	15	11	13	27	15	27	14	25	17	19	8	13	13	12	19	9
c4406_g1_i1	19	28	37	22	25	20	29	59	52	46	11	29	37	45	26	31	25	36	59	30
c440_g1_i1	2	38	12	17	19	9	11	20	22	16	40	24	18	13	51	19	12	7	26	18
c4392_g1_i1	153	290	217	102	96	151	128	302	104	104	113	11	143	15	239	272	113	165	234	111
c438_g1_i1	227	724	542	715	558	331	642	521	1531	937	281	221	227	312	166	337	175	240	401	258
c4348_g1_i1	27	79	26	49	43	21	27	43	46	57	31	37	43	18	98	53	26	37	33	28
c4312_g1_i1	6	17	16	16	10	5	16	13	18	18	3	4	7	5	8	21	6	13	10	8
c4311_g1_i1	98	615	288	529	411	121	352	619	1031	428	165	180	218	194	197	177	116	231	394	201
c4282_g1_i1	21	37	13	23	31	21	21	31	57	19	16	20	25	12	15	21	9	21	22	11
c4262_g2_i1	53	48	78	54	63	34	79	148	130	84	31	50	44	75	24	56	42	48	83	41
c4262_g1_i1	4	17	14	10	8	3	19	15	13	9	7	6	14	8	12	18	3	4	11	9
c4260_g1_i1	13	10	11	20	16	14	8	28	13	9	11	11	12	16	17	14	6	18	12	6
c424_g1_i1	6	14	8	12	10	7	8	15	11	21	5	10	8	16	15	5	8	10	13	6
c4237_g1_i1	95	121	93	203	112	113	124	102	278	272	91	82	166	73	54	109	81	108	110	52
c4233_g1_i1	73	95	46	63	58	70	62	82	127	103	43	54	66	55	31	44	36	60	52	42
c4231_g1_i1	14	40	51	54	70	31	39	60	115	43	25	24	22	25	23	17	17	29	39	24
c4222_g1_i1	7	62	22	33	31	32	17	13	29	68	19	25	55	15	55	19	27	20	14	19
c42157_g1_i1	27	0	0	0	0	19	0	0	0	0	12	16	8	14	12	1	15	29	23	11
c421_g1_i1	4	17	7	43	19	16	22	29	58	40	12	9	9	7	20	24	6	6	14	12
c4208_g1_i1	6	15	18	34	14	10	17	28	17	65	6	6	16	21	2	10	2	13	15	1
c4190_g1_i1	9	37	18	26	15	16	21	19	33	23	12	9	34	12	37	21	10	8	17	20
c419_g1_i1	11	13	5	15	11	10	10	11	15	20	10	9	12	4	16	7	13	8	5	3
c4189_g1_i1	106	151	53	77	101	37	94	129	109	141	41	129	229	83	125	157	72	67	51	34
c41850_g1_i1	13	12	17	22	6	15	9	29	29	38	17	24	10	10	1	2	4	17	16	9
c41788_g1_i1	11	55	22	29	33	10	17	18	58	40	15	23	48	3	47	34	24	20	28	16
c41681_g1_i1	10	33	14	24	5	16	15	15	12	28	16	10	19	15	27	23	16	15	7	9
c4158_g1_i1	17	23	37	21	22	9	19	34	16	21	18	18	27	7	2	16	14	18	26	9
c4155_g1_i1	15	23	10	9	6	7	7	19	23	12	11	22	39	11	24	11	11	13	17	15
c41450_g1_i1	258	242	219	148	154	121	137	274	166	169	158	270	487	193	238	152	191	221	179	142
c41429_g1_i1	5	10	16	11	7	1	10	9	6	14	3	12	14	12	26	6	6	7	17	20
c41287_g1_i1	8	6	11	7	11	15	16	21	15	19	8	12	12	11	1	9	8	14	16	11
c41259_g1_i1	10	9	12	11	7	6	8	17	22	11	10	17	13	11	5	8	19	11	6	9
c41150_g1_i1	39	2	18	18	7	21	12	4	5	15	7	34	15	17	5	11	12	17	7	6
c41067_g1_i1	9	13	30	21	12	13	24	35	22	53	6	6	4	7	0	6	6	15	27	3
c40996_g1_i1	28	20	36	27	21	16	16	53	24	27	46	46	51	32	40	23	67	66	59	49
c40925_g1_i1	0	42	12	39	24	5	20	28	10	22	38	3	14	8	51	21	9	8	19	15
c4090_g1_i1	19	16	0	0	0	8	25	25	10	17	10	0	0	0	124	14	36	41	42	85
c40860_g1_i1	57	6	15	11	13	22	8	18	8	13	15	36	33	27	9	21	27	41	30	25
c4082_g1_i1	23	60	54	33	42	18	30	52	28	47	30	27	32	28	35	43	24	39	18	22
c4078_g1_i1	20	15	7	10	6	26	11	35	9	5	19	43	23	9	23	21	22	21	10	24
c40757_g1_i1	6	16	7	51	27	18	37	3	15	28	14	9	24	4	40	38	16	9	8	18
c40678_g1_i1	8	23	9	24	22	12	12	17	54	18	16	9	17	6	30	19	5	8	13	8
c40619_g1_i1	5	153	21	143	144	38	62	83	165	151	10	11	12	13	31	63	10	11	34	10
c4057_g1_i1	29	30	45	36	42	29	37	80	22	71	11	46	38	48	51	25	25	31	64	20
c40554_g1_i1	13	37	23	34	21	12	23	21	41	60	10	16	20	9	32	31	17	17	19	17
c40505_g1_i1	14	38	18	42	19	14	17	36	51	35	15	16	41	13	43	43	25	21	26	32
c40494_g1_i1	30	9	14	9	5	7	2	17	11	19	19	45	96	12	29	18	25	13	15	25
c40461_g1_i1	13	2	12	10	9	7	9	11	17	16	3	13	10	10	2	6	11	11	8	3
c4040_g1_i1	10	22	17	9	7	13	16	6	3	25	8	11	14	5	23	12	15	14	23	15
c404_g1_i1	92	110	64	110	101	58	93	92	281	188	58	42	87	47	45	50	45	96	65	39
c40366_g1_i1	82	15	78	24	17	8	2	2	5	11	3	11	47	7	22	37	26	7	10	2
c40333_g1_i1	11	22	22	19	19	19	19	14	11	30	9	15	23	6	15	19	11	3	8	6
c40310_g1_i1	580	1943	745	1061	1257	461	857	1075	750	1157	588	984	1368	857	698	1094	662	609	597	312
c40253_g1_i1	57	104	62	75	73	46	54	69	130	91	33	68	128	51	55	63	44	56	67	41
c40250_g1_i1	6	42	34	38	32	32	49	68	35	19	28	32	18	34	46	36	16	43	46	46
c40190_g1_i1	219	165	79	86	96	130	118	157	72	131	96	232	103	213	147	203	113	146	105	70
c40149_g1_i1	19	12	14	10	7	6	7	18	24	27	13	14	19	13	5	12	10	16	11	7
c40128_g1_i1	240	231	219	200	155	142	179	251	242	248	118	192	304	232	225	229	186	116	169	173
c40104_g1_i1	16	10	10	10	18	16	9	17	11	16	13	18	10	14	1	7	9	25	21	2
c40099_g1_i1	11	38	25	38	21	7	31	35	9	8	39	23	19	8	118	34	22	22	76	22
c40078_g1_i1	39	141	100	139	114	127	150	142	170	218	56	70	89	98	39	81	37	91	78	54
c40073_g1_i1	9	12	15	8	22	6	5	16	2	3	12	28	26	12	21	20	7	10	10	9
c40035_g1_i1	9	19	15	26	14	12	9	32	79	23	12	6	10	4	5	12	7	7	24	14
c40020_g1_i1	18	15	51	32	27	33	15	86	42	35	10	11	14	20	2	10	8	16	25	13
c40007_g1_i1	108	57	48	33	44	44	55	46	42	53	40	69	100	82	43	62	51	68	31	51
c40000_g1_i1	3	6	10	17	10	5	13	13	12	12	13	12	7	12	2	12	7	12	5	9
c39969_g1_i1	6	18	16	15	20	12	15	15	39	22	6	14	20	13	2	17	8	6	11	8
c39965_g1_i1	3	17	9	10	10	3	10	17	12	10	2	13	9	7	39	11	4	4	19	15
c39951_g1_i1	125	216	101	170	161	76	139	91	194	270	210	137	175	104	149	189	108	154	125	105
c39948_g1_i1	167	563	85	447	449	143	386	230	753	649	147	112	166	128	104	132	88	235	117	71
c39918_g1_i1	11	9	10	3	7	5	8	13	38	15	8	13	18	15	7	5	9	24	12	9
c39902_g1_i1	17	7	17	9	14	5	14	26	16	13	3	20	28	12	8	15	5	18	17	11
c39888_g1_i1	257	380	217	232	236	168	190	374	500	241	173	367	624	290	258	228	245	275	236	157
c39882_g1_i1	26	40	32	16	16	12	8	49	28	35	20	38	32	21	23	30	10	20	64	39
c39836_g1_i1	4	10	23	15	9	5	11	21	32	15	10	9	5	10	1	6	9	22	18	9
c39827_g1_i1	6	6	25	18	6	14	10	34	23	15	9	15	11	1	2	5	7	3	23	4
c39789_g1_i1	17	8	14	12	7	14	17	13	34	25	4	5	7	6	2	18	4	12	8	2
c39741_g1_i1	10	78	23	66	65	37	55	47	81	40	23	31	46	14	61	43	33	15	32	30
c39720_g1_i1	7	19	11	9	13	17	14	9	17	13	3	10	15	2	16	13	12	7	6	10
c39715_g1_i1	3	16	36	43	22	26	0	24	11	7	0	3	38	46	1	23	8	0	42	3
c39668_g1_i1	12	28	23	17	5	14	35	8	0	18	17	31	31	22	23	26	21	52	53	36
c39643_g1_i1	25	40	14	24	23	16	33	33	59	31	17	17	51	13	30	18	6	15	26	20
c39601_g1_i1	29	4	16	16	19	20	14	18	26	35	10	13	2	56	2	26	6	53	17	12
c39597_g1_i1	47	18	31	23	21	14	19	48	40	23	18	33	28	38	10	16	23	46	34	14
c39550_g1_i1	11	22	38	18	10	15	20	41	4	19	37	23	41	10	33	31	34	53	92	27
c3955_g1_i1	15	9	35	19	21	10	30	47	10	12	26	24	21	13	6	13	9	24	28	17
c39539_g1_i1	146	178	165	153	164	115	153	268	252	351	94	127	169	170	122	180	116	214	133	118
c3952_g1_i1	17	8	22	27	10	16	13	32	11	23	11	16	24	18	17	8	8	15	24	17
c39510_g1_i1	1	23	26	15	9	52	20	25	0	11	12	0	5	7	4	27	1	19	62	18
c39487_g1_i1	405	829	647	644	508	393	403	833	618	529	465	606	773	584	681	589	609	484	762	450
c39467_g1_i1	12	13	9	15	9	11	7	10	17	15	11	21	12	21	5	15	11	14	20	19
c39456_g1_i1	3	21	10	21	12	6	10	37	53	28	5	18	18	16	12	6	5	18	15	16
c39442_g1_i1	1	16	15	28	12	5	4	21	2	12	32	18	19	18	5	6	10	46	68	36
c39430_g1_i1	31	38	26	51	26	18	30	27	52	30	13	23	40	14	13	35	30	20	34	17
c39425_g1_i1	37	67	48	72	56	27	51	73	99	37	24	31	54	27	31	39	34	47	56	36
c39421_g1_i1	10	19	12	20	29	23	18	18	26	28	14	19	12	11	9	22	9	7	14	10
c39414_g1_i1	25	18	22	13	11	10	27	24	44	66	13	13	17	8	0	15	17	17	9	7
c39408_g1_i1	39	91	53	87	67	26	45	79	124	56	44	37	58	44	34	49	16	39	37	29
c39387_g1_i1	25	15	23	18	14	13	23	41	28	21	13	23	27	25	15	18	20	20	29	14
c39357_g1_i1	5	17	12	17	11	10	14	11	15	27	11	8	19	10	14	9	9	15	7	8
c39337_g1_i1	31	15	7	6	20	33	20	5	20	15	42	24	53	20	3	31	17	28	4	0
c3933_g1_i1	26	6	10	13	22	10	8	21	25	19	7	17	11	20	3	12	10	32	30	18
c39329_g1_i1	18	39	26	21	24	8	24	19	13	39	15	30	44	15	21	28	18	21	39	21
c39322_g1_i1	13	82	54	132	82	24	76	77	145	106	40	22	22	26	39	72	33	21	37	38
c39303_g1_i1	21	2	12	6	6	4	5	11	17	12	14	9	8	14	3	10	7	11	15	7
c39295_g1_i1	48	104	42	97	69	47	72	79	172	89	56	36	57	57	61	48	40	53	76	60
c39293_g1_i1	7	42	20	6	24	6	23	40	19	14	0	13	12	23	38	14	13	5	14	7
c39279_g1_i1	17	10	15	27	24	21	27	17	29	24	18	11	21	3	4	16	5	3	6	9
c39274_g1_i1	9	20	22	22	10	20	4	22	25	29	12	5	3	8	8	13	7	11	6	5
c39269_g1_i1	9	23	20	16	8	5	17	22	35	20	10	13	9	11	10	8	11	8	20	12
c39240_g1_i1	6	24	20	9	14	9	9	15	33	19	10	22	12	12	12	27	14	5	13	10
c39220_g1_i1	7	45	30	51	53	28	34	38	63	39	2	15	27	18	50	4	23	12	24	12
c39192_g1_i1	17	23	21	33	20	16	26	21	27	29	9	12	28	15	42	28	22	16	13	14
c39177_g1_i1	27	21	38	28	18	29	35	56	80	37	11	27	17	29	8	20	17	49	47	10
c39165_g1_i1	39	15	20	26	27	23	26	40	100	45	18	53	39	19	2	9	14	47	28	9
c39137_g1_i1	4	20	39	16	9	7	21	36	13	9	7	35	11	18	20	8	6	11	11	6
c39136_g1_i1	54	53	95	67	55	45	50	83	146	35	36	42	50	65	21	52	23	72	71	25
c39126_g1_i1	22	40	32	39	49	18	36	41	39	45	11	17	19	26	21	31	30	15	26	17
c39122_g1_i1	30	7	15	4	8	18	13	14	7	20	39	11	16	15	4	25	14	41	8	8
c39120_g1_i1	17	93	28	95	170	25	29	35	24	35	4	53	44	58	53	37	33	7	33	11
c3912_g1_i1	7	28	11	14	13	15	10	15	18	24	7	13	5	12	10	13	8	5	11	6
c39097_g1_i1	126	20	17	26	21	31	12	36	11	24	8	7	18	117	23	15	12	53	38	18
c39096_g1_i1	13	10	10	7	14	9	5	11	41	11	11	7	9	15	0	5	7	14	11	6
c39082_g1_i1	17	32	11	3	25	13	16	29	15	18	3	22	19	11	21	19	25	7	15	12
c39078_g1_i1	14	10	4	7	5	11	10	12	14	11	9	6	20	14	0	3	8	31	17	8
c39064_g1_i1	2	18	31	20	24	15	13	10	79	52	6	9	5	11	2	9	7	12	10	6
c39048_g1_i1	9	39	81	92	79	139	115	61	50	107	74	45	25	5	1	36	12	11	25	14
c39046_g1_i1	25	11	43	10	19	7	24	55	46	28	10	20	13	36	7	21	16	22	47	14
c39044_g1_i1	24	32	25	42	47	15	23	16	116	115	13	11	22	10	8	15	13	28	14	9
c39040_g1_i1	28	38	75	63	82	39	37	95	54	103	34	25	27	32	36	82	48	48	50	30
c3904_g1_i1	32	90	33	26	26	47	17	17	11	93	24	12	20	44	82	6	10	43	18	31
c39021_g1_i1	14	25	7	17	10	7	20	20	16	31	17	13	14	9	33	36	8	5	22	18
c39010_g1_i1	38	21	43	27	16	36	60	56	76	94	19	27	37	39	6	29	17	49	62	18
c38990_g1_i1	194	11	18	15	7	21	3	33	6	32	58	68	203	65	59	14	90	42	148	49
c38986_g1_i1	23	29	49	4	11	4	22	15	2	14	25	95	73	49	37	34	24	28	2	22
c38985_g1_i1	127	83	62	85	87	71	72	87	209	132	56	71	114	80	17	40	65	101	77	34
c38980_g1_i1	5	48	20	15	14	5	4	29	26	8	9	23	22	9	16	22	13	11	12	8
c38979_g1_i1	23	20	36	6	10	11	14	3	3	9	28	47	44	16	29	22	20	12	11	10
c38976_g1_i1	2	15	15	7	5	2	13	17	14	7	12	10	14	16	15	5	6	10	5	8
c38966_g1_i1	2	26	56	8	7	28	3	20	13	18	29	23	28	0	8	14	20	0	0	0
c38957_g1_i1	300	650	252	335	369	173	252	486	685	450	207	435	656	270	381	374	344	236	336	195
c3895_g1_i1	29	68	79	108	128	67	90	87	177	191	44	45	41	59	21	56	26	72	61	38
c38949_g1_i1	9	26	29	58	35	14	15	76	67	55	19	13	6	9	2	11	5	42	35	16
c38944_g1_i1	10	32	12	34	25	21	10	33	57	23	11	22	21	17	38	19	12	9	19	13
c38936_g1_i1	35	67	18	0	37	21	0	41	63	30	0	28	51	0	17	19	27	35	90	88
c38922_g1_i1	49	21	22	17	22	42	55	32	15	90	23	80	52	59	26	30	40	23	7	30
c38885_g1_i1	44	17	21	20	15	7	23	17	12	22	8	22	19	31	19	17	16	24	15	6
c38883_g1_i1	16	29	10	26	23	22	29	35	74	24	17	28	37	17	7	24	7	14	12	15
c38877_g1_i1	546	3894	902	2008	2038	444	1148	2242	6091	2621	765	859	1191	742	1013	1286	866	1180	1645	1084
c38871_g1_i1	17	23	12	2	65	11	19	5	13	54	15	19	12	20	13	12	11	17	6	11
c38869_g1_i1	45	20	31	17	12	12	31	29	42	42	22	21	33	31	12	18	28	34	15	12
c38835_g1_i1	13803	26105	20307	16662	15888	15312	21144	39024	29720	24442	18809	22923	24878	23897	31518	20852	16450	19062	37690	26224
c38830_g1_i1	154	302	488	598	391	211	385	512	469	664	225	204	204	326	184	204	145	432	396	222
c38823_g1_i1	28	24	44	13	13	11	15	26	14	32	9	32	39	26	37	25	16	21	89	22
c38809_g1_i1	5	33	9	48	39	21	17	27	64	25	8	15	16	15	8	29	15	20	23	20
c38807_g1_i1	91	94	92	138	128	69	82	129	223	154	98	119	245	136	77	96	106	122	119	95
c38804_g1_i1	5187	17974	11808	10487	9656	7790	11190	18046	13217	12704	8324	9828	11725	10286	16304	12315	7341	9689	16870	11459
c38799_g1_i1	16	28	33	31	14	19	27	52	70	30	17	20	19	26	14	15	13	18	29	26
c38792_g1_i1	101	397	201	271	268	140	247	281	297	312	97	188	283	185	311	360	139	141	197	130
c38787_g1_i1	57	3	16	8	10	20	19	10	18	15	7	13	14	9	3	3	17	20	20	2
c38774_g1_i1	181	306	199	299	194	141	206	253	440	294	170	184	247	185	154	206	231	245	196	149
c38768_g1_i1	35	17	7	27	27	6	15	12	26	28	46	68	52	22	16	36	14	59	13	34
c38758_g1_i1	678380	682510	769550	782439	479302	656363	640105	433737	246053	519075	869277	1040035	1050479	969359	1166477	555711	943347	764800	741812	1055938
c38754_g1_i1	33	17	13	3	7	10	6	15	2	17	4	1	13	15	3	7	14	8	11	4
c38753_g1_i1	20	10	20	16	9	9	16	26	17	20	11	23	11	17	9	20	10	21	10	8
c3849_g1_i2	22	8	14	15	10	14	17	24	46	33	5	12	22	21	4	13	9	21	15	3
c3813_g1_i1	61	12	33	33	31	22	39	44	122	48	22	42	22	46	2	33	19	53	44	10
c3796_g2_i1	6	14	52	64	46	24	43	79	192	27	22	7	7	14	3	28	4	12	48	15
c3758_g1_i1	25	16	18	26	19	11	19	24	15	16	13	17	39	16	18	15	13	21	21	19
c3753_g1_i1	30	503	261	422	414	89	332	501	48	294	44	52	130	28	55	56	25	37	42	40
c3746_g1_i2	35	48	17	46	36	30	22	36	22	31	20	27	60	29	12	39	26	33	22	12
c3746_g1_i1	25	40	21	23	28	18	21	30	15	34	11	18	42	11	29	30	6	13	11	2
c3738_g1_i1	5	35	4	11	32	7	13	10	14	14	6	13	14	5	23	13	10	5	6	9
c3735_g1_i1	9	31	12	13	8	14	13	3	13	19	5	13	13	10	26	16	11	8	13	20
c373_g1_i1	6	11	22	20	7	17	13	35	15	9	2	5	2	10	1	11	3	10	15	4
c37287_g1_i1	16	53	26	29	31	16	49	27	38	30	13	25	36	35	40	63	16	30	26	48
c3728_g1_i1	76	215	105	220	221	79	147	163	375	201	62	59	111	84	44	96	68	99	108	73
c3727_g1_i1	22	55	35	70	36	18	45	112	93	43	43	34	75	32	58	39	24	43	52	50
c3712_g1_i1	53	145	78	162	139	47	90	134	239	101	62	60	79	76	107	93	66	85	114	110
c3709_g1_i1	8	23	14	15	10	16	17	16	14	14	25	22	23	14	21	10	9	26	16	16
c3698_g1_i1	23	9	70	42	37	27	36	49	23	19	25	50	21	21	5	26	18	38	45	23
c36913_g1_i1	19	3	25	21	15	22	21	30	19	12	8	9	4	5	0	7	3	18	8	6
c3685_g1_i1	14	18	73	68	57	60	61	73	77	32	35	56	27	3	5	35	15	25	51	30
c3680_g1_i1	117	171	147	195	156	146	162	214	333	255	75	116	155	136	67	120	70	122	159	57
c3676_g1_i1	35	40	64	29	25	25	37	75	67	66	28	34	38	47	34	34	26	43	45	39
c3666_g1_i1	5	37	19	12	14	14	22	13	14	24	5	9	18	9	12	24	14	7	7	11
c3655_g1_i1	9	14	33	45	31	24	36	45	208	74	8	8	13	8	7	20	7	15	11	11
c36540_g1_i1	8	13	11	22	22	18	21	13	31	36	14	11	4	6	3	11	10	10	10	5
c3654_g1_i1	25	43	28	34	38	18	31	32	23	37	30	57	46	35	42	48	41	60	39	36
c3648_g1_i1	7	21	19	46	19	6	18	34	45	15	19	12	16	6	21	18	9	19	20	24
c36428_g1_i1	16	55	48	105	81	30	96	106	141	77	99	42	60	50	62	56	25	102	79	89
c3636_g1_i1	7	19	15	21	26	18	11	22	20	19	3	14	12	8	10	10	2	10	21	13
c36210_g1_i1	65	22	22	31	11	27	16	22	37	23	19	54	43	36	10	23	30	51	22	18
c36203_g1_i1	91	286	147	323	266	119	162	391	462	256	153	237	311	235	206	202	158	267	307	164
c36119_g1_i1	215	269	350	233	112	209	171	341	133	265	259	302	411	161	362	390	387	568	849	480
c3609_g1_i1	4	9	14	7	7	6	27	24	17	7	10	11	9	16	2	10	10	11	10	8
c36081_g1_i1	4	31	9	11	16	6	7	21	36	15	16	8	27	8	16	17	6	7	6	4
c3604_g1_i1	138	173	238	322	249	179	185	407	1124	325	189	138	69	248	18	130	121	292	269	94
c3602_g1_i1	9	25	19	42	33	16	29	43	122	45	10	23	21	33	30	29	11	26	18	17
c3593_g1_i2	240	269	97	235	208	123	243	262	287	254	104	206	342	201	128	252	106	192	112	70
c3593_g1_i1	53	122	23	75	75	30	76	90	111	81	36	59	131	58	66	112	41	47	31	24
c3588_g1_i1	21	47	24	86	44	33	46	42	46	57	18	36	54	21	39	24	33	35	36	30
c35874_g1_i1	39	15	18	1	5	21	15	38	2	6	14	3	38	51	32	16	44	100	24	98
c3587_g1_i1	90	64	25	21	29	23	43	54	48	69	48	103	47	57	50	54	66	157	50	86
c3582_g1_i1	44	150	45	32	24	33	30	70	52	30	37	64	62	57	106	94	53	24	54	25
c3574_g1_i1	40	44	57	91	26	12	23	40	46	119	18	24	43	33	28	12	35	25	37	24
c3573_g1_i1	6	43	16	37	34	17	25	13	44	43	18	9	24	19	31	30	15	12	17	18
c3571_g1_i1	32	34	107	109	38	115	172	114	39	15	118	133	52	41	13	65	46	57	58	73
c3570_g1_i1	4512	6281	4289	5794	1568	2236	2244	9129	1310	5730	6688	6914	5398	1807	11526	4417	4730	14899	22299	11091
c35614_g1_i1	186	439	146	239	254	154	266	264	200	254	131	223	387	214	310	338	172	204	144	128
c3560_g1_i1	39	63	35	27	30	45	22	53	122	162	3	36	50	30	24	34	42	23	6	2
c35574_g1_i1	19	149	35	146	170	42	86	48	103	130	33	19	41	12	81	75	16	9	33	49
c35545_g1_i1	2	10	13	11	14	7	16	10	22	14	4	5	6	7	1	4	3	13	14	4
c3552_g1_i2	127	6	40	1	8	13	10	16	1	2	12	30	57	44	29	21	22	54	25	10
c3547_g1_i1	10	99	141	164	117	39	42	170	288	174	14	11	6	6	4	35	6	4	14	6
c3546_g1_i1	12	2	3	19	8	17	11	6	10	10	15	12	28	14	15	19	17	23	7	9
c3543_g1_i1	134	329	128	152	94	198	196	199	142	267	180	219	321	181	260	430	203	206	165	214
c35425_g1_i1	5	23	27	17	6	7	16	14	4	11	15	19	24	18	18	5	4	21	23	19
c35411_g1_i1	23	20	26	17	16	20	12	39	34	18	14	28	37	25	7	17	22	16	13	3
c35385_g1_i1	11	3	12	11	5	8	7	22	7	8	1	13	16	27	7	7	8	14	18	11
c35380_g1_i1	18	19	33	67	9	18	20	60	19	16	21	7	14	28	10	12	10	22	12	2
c3538_g2_i1	46	44	44	45	45	37	50	66	154	73	15	52	27	40	10	32	21	42	47	20
c3537_g1_i1	15	29	20	20	10	16	21	16	31	38	13	9	14	14	9	10	13	24	8	14
c35367_g1_i1	30	21	14	29	11	14	24	38	58	38	15	52	39	19	18	24	35	37	34	21
c3532_g1_i1	7	104	16	87	78	30	56	30	120	91	21	12	43	22	71	61	8	11	19	28
c3531_g1_i1	7	14	10	13	4	18	12	11	36	60	11	11	28	6	2	18	4	15	19	4
c35294_g1_i1	45	13	10	54	15	15	9	4	2	8	30	82	22	25	22	12	31	13	20	26
c35216_g1_i1	7	18	12	15	17	4	12	19	23	7	6	8	11	9	9	13	7	11	6	2
c3514_g1_i1	3334	8846	5559	5218	4144	4303	4124	3409	2260	4856	3575	4793	4551	3598	5909	7184	5926	3506	3842	2384
c3511_g1_i1	4	11	24	23	13	21	19	48	28	19	22	22	2	16	2	8	6	11	21	4
c3509_g1_i1	20	40	124	69	49	54	16	175	48	83	21	52	43	32	39	31	41	25	45	26
c35056_g1_i1	21	20	29	14	25	13	33	36	17	44	14	26	34	42	30	34	19	42	67	60
c35046_g1_i1	30	53	25	34	15	22	24	26	88	44	11	24	29	13	12	25	18	31	15	16
c3497_g1_i1	31	2	18	2	4	7	4	1	0	4	29	67	65	10	20	10	18	10	4	4
c3495_g1_i1	46	113	93	118	99	48	72	118	235	82	37	49	63	56	66	95	45	49	80	32
c34868_g1_i1	5	15	12	19	14	9	19	24	9	9	8	17	10	14	37	22	8	10	14	13
c3485_g1_i2	15	29	24	40	31	16	21	26	18	17	15	26	11	25	4	9	4	11	27	11
c3485_g1_i1	7	27	23	40	33	17	21	39	18	32	29	19	14	29	3	10	10	21	32	13
c34811_g1_i1	17	5	16	15	13	13	17	14	26	16	3	22	10	6	3	7	5	21	16	3
c34808_g1_i1	14	6	10	3	7	12	10	8	3	14	11	11	7	10	8	5	7	7	26	16
c3480_g1_i1	54	50	38	51	47	51	40	24	9	28	50	86	50	49	100	84	108	42	70	46
c3474_g1_i1	48	73	54	72	64	30	44	88	77	37	32	67	82	44	49	54	33	31	74	34
c34711_g1_i1	14	13	11	15	33	23	27	30	110	19	18	17	30	19	9	21	20	21	13	10
c34668_g1_i1	85	15	34	26	12	22	22	26	25	34	30	55	47	50	17	24	33	50	19	16
c34663_g1_i1	23	36	13	22	5	8	7	48	8	23	33	43	29	8	49	24	21	49	89	45
c3466_g1_i1	161	73	148	106	106	52	89	134	97	241	70	104	108	120	26	97	73	148	214	44
c3465_g1_i1	165	12	14	6	15	5	11	8	2	3	8	27	54	36	14	12	32	54	14	14
c3464_g1_i1	12	16	11	9	11	5	12	28	22	9	4	15	26	22	11	10	17	18	25	12
c34637_g1_i1	20	6	7	14	6	14	11	19	30	12	9	23	13	11	4	10	10	17	10	2
c3463_g1_i1	67	120	74	95	88	45	58	82	122	96	48	79	122	60	71	60	40	107	63	49
c34623_g1_i1	20	12	11	31	20	15	19	23	123	35	11	16	10	25	0	9	13	28	14	15
c34617_g1_i1	23	16	18	5	8	4	12	13	7	18	7	16	14	16	5	8	9	11	6	6
c34592_g1_i1	13	37	27	53	87	19	38	23	66	37	10	18	6	20	13	33	15	12	18	13
c3459_g1_i1	11	51	4	18	13	19	16	9	59	42	15	11	14	16	20	8	6	26	12	11
c34585_g1_i1	23	63	31	51	74	28	42	44	49	50	10	21	34	27	21	48	26	26	24	26
c34568_g1_i1	31	88	46	69	75	34	49	71	70	69	34	43	72	51	78	46	32	44	47	25
c3456_g1_i1	6	33	18	11	31	5	15	22	21	21	6	19	18	16	12	10	12	4	18	17
c3451_g1_i1	65	18	24	5	10	27	15	13	9	18	6	11	30	53	37	13	27	25	15	15
c34486_g1_i1	16	11	78	115	51	41	61	130	61	25	46	44	3	18	1	30	8	91	56	29
c3446_g1_i1	12	29	29	29	36	35	36	35	71	50	15	17	15	21	6	19	13	14	25	9
c3444_g1_i1	28	26	46	52	39	18	21	53	48	28	46	52	55	59	53	28	31	38	47	39
c34439_g1_i1	84	226	106	109	122	55	109	109	98	115	95	131	206	86	159	161	102	111	101	74
c3443_g1_i1	72	98	110	50	97	42	87	99	77	77	28	42	64	72	27	59	57	26	84	36
c34396_g1_i1	28	45	40	57	67	37	49	75	97	43	43	43	47	37	39	35	41	47	64	35
c34393_g1_i1	513	923	952	629	384	500	546	1230	344	741	841	863	1332	430	1509	806	959	1546	2912	1533
c3438_g1_i1	10	35	13	20	14	10	21	17	38	50	7	15	24	12	15	17	16	26	21	20
c34366_g1_i1	10	26	4	6	4	11	15	5	2	17	0	7	16	11	24	2	5	2	12	11
c3432_g1_i1	28	46	25	15	11	17	35	37	29	55	30	37	41	35	39	29	30	36	19	39
c34314_g1_i1	13	16	17	22	23	13	28	23	102	37	4	7	5	6	1	13	5	11	20	10
c34299_g1_i1	22	7	60	31	19	10	27	43	27	14	7	14	10	17	5	9	9	19	6	5
c34287_g1_i1	2	18	9	9	5	3	14	1	1	13	52	17	57	8	27	12	3	13	5	16
c3428_g1_i1	78	111	66	74	62	39	55	96	65	59	61	121	108	64	81	73	51	92	79	77
c34264_g1_i1	19	6	17	21	10	12	14	11	20	25	9	16	12	15	2	12	15	29	16	10
c34208_g1_i1	14	9	16	5	9	9	9	20	5	4	8	17	19	27	23	12	13	21	25	17
c3420_g1_i1	6	37	1	2	159	47	9	47	20	17	1	34	5	16	2	14	28	6	10	5
c34166_g1_i1	10	18	29	18	17	13	17	23	26	19	18	32	36	12	20	14	19	39	22	15
c34157_g1_i1	220	1670	988	1147	818	638	713	1181	838	830	479	360	582	688	1006	836	485	627	1117	758
c34099_g1_i1	7	15	5	17	12	2	5	11	2	7	4	8	10	11	31	16	12	6	11	6
c34086_g1_i1	40	57	10	35	33	22	49	34	167	68	17	17	19	21	10	39	12	18	37	22
c3407_g1_i1	13	8	28	42	10	18	16	30	9	7	9	1	16	19	19	5	8	14	10	5
c34026_g1_i1	1	3	45	41	14	21	14	6	4	6	18	25	4	0	0	12	15	3	12	11
c34016_g1_i1	15	14	30	9	4	19	8	11	10	16	16	29	11	25	2	8	4	10	11	3
c34012_g1_i1	5	29	2	18	12	4	14	8	27	21	11	14	5	4	16	7	7	3	6	10
c33993_g1_i1	1	13	9	15	6	6	12	8	9	16	11	5	5	9	16	12	4	15	10	10
c33982_g1_i1	54	121	131	156	121	60	82	235	353	160	85	58	89	80	47	92	59	112	177	77
c33977_g1_i1	74	36	75	65	59	50	67	85	78	76	23	46	59	59	48	63	43	70	47	35
c33974_g1_i1	11	22	20	45	50	27	39	40	147	61	19	23	20	19	13	26	3	15	31	12
c33973_g1_i1	43	64	61	69	51	59	68	91	99	61	55	43	41	71	28	45	29	65	77	38
c33970_g1_i1	9	16	27	58	12	25	35	40	60	16	7	26	7	8	7	25	11	11	25	11
c33967_g1_i1	19	13	11	12	6	8	8	17	12	17	9	16	5	10	6	9	12	17	9	5
c33954_g1_i1	6	38	8	21	26	12	28	29	21	16	12	14	24	23	19	30	9	5	25	16
c33935_g1_i1	26	14	19	21	18	22	27	40	38	31	22	27	19	21	5	23	19	42	25	11
c33899_g1_i1	12	5	38	13	9	18	10	38	16	16	25	50	28	1	4	14	9	21	21	15
c33897_g1_i1	3	43	17	17	23	25	18	45	10	14	40	39	6	21	20	27	21	6	32	5
c33893_g1_i1	26	53	46	108	83	48	83	56	236	99	51	60	95	36	77	66	26	38	55	40
c33888_g1_i1	26	84	35	49	38	31	35	35	27	66	30	46	67	26	88	35	26	52	43	52
c33860_g1_i1	8	11	12	22	9	0	17	13	11	9	23	8	15	12	12	14	12	24	33	21
c33857_g1_i1	24	7	28	26	8	17	29	30	43	42	28	38	28	24	3	14	16	13	23	4
c3384_g1_i1	835	1991	1154	1839	2736	1197	1550	1109	2893	3715	448	750	536	899	561	1611	695	680	653	422
c3383_g1_i1	11	23	21	33	23	22	37	42	50	30	24	15	20	24	10	29	16	40	38	10
c33828_g1_i1	2	62	30	36	42	17	77	64	169	92	20	5	27	24	15	9	0	7	20	6
c33809_g1_i1	52	22	32	36	5	9	12	35	20	235	28	10	35	58	134	3	25	211	85	112
c33782_g1_i1	41	5	51	29	22	36	32	50	48	34	42	44	44	34	3	19	20	76	34	19
c33780_g1_i1	47	52	52	72	46	34	37	108	74	76	31	32	37	36	30	39	31	38	53	31
c3377_g2_i1	7	11	17	39	10	9	8	21	7	7	5	31	16	32	13	9	8	9	17	3
c33766_g1_i1	9	9	12	34	22	28	31	17	51	36	20	8	16	3	2	26	8	17	5	7
c33765_g1_i1	26	14	17	10	14	2	16	0	40	19	14	14	1	19	8	15	0	20	22	11
c33762_g1_i1	9	10	20	30	17	15	18	22	38	19	21	12	10	8	0	15	6	8	15	7
c33758_g1_i1	24	12	23	17	7	8	6	32	2	14	14	13	22	4	31	16	14	55	89	31
c33750_g1_i1	2	23	14	22	8	3	15	25	11	17	6	5	23	6	10	20	5	4	14	5
c33741_g1_i1	32	13	31	12	15	11	22	52	13	13	13	35	44	32	17	27	19	17	26	7
c3374_g1_i1	27	15	40	29	26	23	19	52	78	48	15	16	17	18	9	8	19	26	22	9
c3371_g2_i1	1	28	22	30	25	14	20	8	16	24	15	8	14	11	16	8	19	10	14	13
c33704_g1_i1	15	22	52	23	40	14	23	68	47	16	7	23	14	22	14	16	13	5	14	13
c3370_g1_i1	31	14	23	24	15	21	22	25	93	49	16	16	17	15	2	10	13	36	20	12
c33689_g1_i1	18	10	14	13	9	8	13	20	13	6	5	12	12	11	4	12	2	16	12	8
c33681_g1_i1	0	23	21	1	0	11	22	35	0	53	0	0	14	0	0	35	18	40	40	18
c33655_g1_i1	22	61	15	20	11	12	15	9	34	25	15	24	25	18	33	22	11	8	28	13
c33635_g1_i1	17	57	40	94	103	33	59	144	1686	240	7	22	22	10	5	38	14	14	42	9
c33631_g1_i1	23	40	36	43	37	21	19	28	90	76	28	51	15	25	13	19	13	40	25	8
c3361_g1_i2	27	8	20	13	14	8	7	6	12	18	11	15	11	18	8	22	11	25	24	6
c33605_g1_i1	9	19	22	37	7	17	21	18	10	38	11	4	5	56	3	4	1	8	22	9
c33591_g1_i1	4	9	11	11	5	5	8	21	13	7	11	10	9	10	3	10	10	14	5	2
c33588_g1_i1	12	27	11	21	31	10	13	26	35	26	10	18	31	14	12	16	14	10	24	16
c33584_g1_i1	14	55	28	75	48	18	50	60	79	44	40	24	22	13	29	48	23	22	49	38
c33583_g1_i1	20	46	22	43	46	11	25	27	154	38	16	40	59	17	35	22	29	29	9	23
c33561_g1_i1	3	18	13	25	12	6	13	21	42	14	6	12	16	11	6	11	2	13	9	7
c33554_g1_i1	54	159	124	136	101	62	110	171	220	101	54	89	100	101	78	138	72	80	108	81
c3354_g2_i1	51	18	48	17	8	15	13	24	23	21	0	15	14	48	1	13	7	15	7	4
c33528_g1_i1	75	167	93	183	164	88	163	169	401	231	68	97	116	91	68	105	52	98	87	52
c33512_g1_i1	22	3	6	20	11	5	15	24	53	12	15	22	10	13	1	3	4	22	11	9
c33496_g1_i1	8	11	15	3	7	3	5	12	3	9	6	10	14	9	16	8	10	22	30	13
c33487_g1_i1	17	103	114	110	51	24	46	148	210	128	45	65	59	19	56	51	23	15	46	32
c33474_g1_i1	19	12	22	20	54	7	20	39	21	19	8	42	23	24	24	28	38	24	36	11
c33471_g1_i1	73	57	95	137	112	133	118	150	350	135	59	72	18	25	8	66	36	74	87	57
c33470_g1_i1	8	24	9	11	12	15	23	8	4	31	5	6	10	13	15	14	4	9	11	8
c33461_g1_i1	5	3	25	6	6	16	20	7	11	9	7	8	20	12	10	17	21	5	21	6
c33457_g1_i1	390	1018	501	484	497	281	434	694	372	505	328	633	857	493	611	658	477	346	379	261
c33456_g1_i1	16	9	19	10	3	14	5	1	0	4	12	27	34	15	29	12	15	8	12	5
c33443_g1_i1	5	7	12	10	7	8	9	27	59	14	5	15	10	23	2	10	11	14	32	15
c33442_g1_i1	11	28	6	18	18	11	16	20	21	31	7	11	14	11	7	25	13	5	11	11
c33438_g1_i1	14	9	15	14	10	9	12	12	3	34	14	16	21	18	16	16	13	23	28	13
c33434_g1_i1	40	40	28	56	42	42	73	38	141	52	34	38	51	56	31	42	31	43	49	38
c33423_g1_i1	40	16	115	66	50	82	63	88	111	54	51	50	34	7	4	37	39	33	59	28
c33421_g1_i1	16	22	17	12	34	10	20	25	14	19	11	32	36	13	26	28	27	15	20	17
c3342_g2_i1	5	8	11	15	9	3	9	14	19	11	4	7	12	10	6	16	7	17	10	6
c3341_g1_i1	4	5	15	10	6	13	6	10	9	12	7	20	10	6	2	10	14	33	10	5
c33402_g1_i1	198	1378	491	965	759	296	560	1131	1524	673	361	319	279	311	413	508	373	458	758	660
c33395_g1_i1	41	18	10	12	7	17	12	24	12	22	3	30	35	18	27	12	19	32	19	6
c3339_g1_i1	18	51	39	43	49	37	46	55	71	64	15	13	7	8	1	15	13	19	25	32
c33379_g1_i1	38	160	55	79	59	33	65	78	119	170	41	69	80	66	130	72	60	62	68	71
c33376_g1_i1	3	10	22	30	15	16	13	47	21	23	24	7	27	12	12	25	9	14	51	15
c33373_g1_i1	29	7	14	10	15	10	9	13	17	22	9	6	13	10	3	11	9	19	12	6
c33369_g1_i1	27	37	47	76	58	27	69	49	144	57	15	32	38	30	39	56	18	28	51	26
c33367_g1_i1	6	6	14	6	9	11	9	21	21	7	9	15	11	14	3	10	4	5	10	10
c33365_g1_i1	12	29	36	18	21	8	32	23	12	19	17	14	18	10	8	20	13	14	9	8
c33357_g1_i1	34	43	30	49	54	36	31	63	79	50	19	35	40	15	22	29	20	19	25	30
c33356_g1_i1	247	547	301	531	412	260	469	564	588	645	193	346	424	353	796	513	251	274	271	286
c33348_g1_i1	98	197	129	161	136	53	86	146	339	217	51	123	185	99	59	82	77	140	101	51
c33344_g1_i1	6	4	21	33	18	38	55	6	9	7	18	26	19	5	4	15	4	9	5	10
c33328_g1_i1	458	840	640	1040	865	552	691	864	1474	1017	522	570	604	640	602	1078	613	665	745	611
c33297_g1_i1	14901	36187	29525	30223	28011	19589	28722	63654	50704	36980	25097	29278	32025	33374	33205	23876	17572	29916	56844	34787
c33294_g1_i1	531	1293	830	2036	1672	692	1536	1096	3575	2177	724	538	746	657	403	1064	519	801	769	811
c33291_g1_i1	103	102	103	133	108	92	79	158	520	386	93	64	99	56	28	36	67	98	72	47
c33271_g1_i1	34	37	33	18	37	12	15	39	53	41	11	15	22	24	12	18	19	35	26	11
c33262_g1_i1	16	53	16	24	32	19	24	16	33	80	19	28	23	10	37	11	15	27	15	17
c33261_g1_i1	27	11	14	10	10	5	9	9	11	12	10	29	49	21	19	12	13	11	42	11
c3325_g1_i1	6	58	10	40	58	21	31	13	146	39	7	6	5	14	11	39	8	20	14	2
c33245_g1_i1	137	182	181	163	78	104	89	205	259	105	129	160	115	210	112	159	119	165	168	112
c3323_g1_i1	184	233	278	190	103	147	149	320	117	235	229	213	335	162	283	193	245	442	778	365
c33221_g1_i1	19	26	23	23	28	22	28	34	95	44	11	18	21	19	6	11	9	16	32	12
c33216_g1_i1	13	43	34	47	33	16	30	33	88	42	26	19	22	22	14	28	21	32	22	11
c33213_g1_i1	16	6	14	11	5	14	23	35	26	7	9	17	3	9	1	10	4	11	20	10
c33198_g1_i1	39	25	13	16	28	7	21	17	45	14	16	25	12	7	6	11	18	26	26	11
c33197_g1_i1	19	5	17	10	10	16	8	26	7	14	18	33	13	35	4	11	8	24	22	8
c33191_g1_i1	48	33	35	32	39	34	41	96	78	39	38	62	49	83	40	61	42	60	53	42
c33187_g1_i1	47	100	61	71	124	45	64	81	261	129	33	56	57	57	35	65	31	76	67	37
c33185_g1_i1	62	30	24	65	55	48	59	45	83	54	45	49	67	43	43	73	38	71	47	50
c33175_g1_i1	28	42	55	42	14	29	14	76	13	47	33	54	34	18	87	36	45	125	154	82
c33174_g1_i1	86	117	671	122	207	350	336	171	214	117	110	133	729	319	185	721	709	263	406	197
c33160_g1_i1	50	120	27	48	55	18	41	51	261	80	23	83	128	39	43	25	31	62	45	30
c3316_g1_i1	13	78	12	16	100	35	35	27	13	20	3	23	10	8	16	29	31	11	6	5
c33153_g1_i1	33	41	20	35	27	27	31	52	31	46	28	36	78	50	26	24	26	25	40	22
c33148_g1_i1	101	220	108	101	107	65	82	150	218	103	104	155	268	122	229	125	142	88	105	80
c33128_g1_i1	13	20	12	18	19	6	10	17	14	34	13	6	7	15	7	12	10	22	7	16
c33119_g1_i1	197424	176862	213143	191783	182937	172357	224663	20954	3194	117042	315409	270648	258434	203893	312618	173141	223461	211431	98008	374625
c33115_g1_i1	37	32	39	14	14	25	22	29	12	12	20	18	30	18	29	20	23	23	26	18
c3311_g1_i1	4	16	9	36	27	5	19	6	32	5	10	15	14	8	24	19	18	6	12	6
c3310_g1_i1	22	34	29	26	31	29	40	29	88	36	25	28	27	18	37	44	16	36	40	26
c3300_g1_i1	17	6	19	14	15	6	10	22	19	5	11	16	12	24	5	10	10	23	25	14
c3293_g1_i1	13	9	10	17	4	5	10	7	11	17	5	10	22	7	20	9	12	11	14	10
c3270_g1_i1	29	10	25	26	20	21	22	45	68	15	14	25	13	26	1	12	11	19	19	7
c3260_g1_i1	98	295	141	303	213	114	167	275	465	299	130	163	270	128	228	214	106	130	174	142
c3256_g1_i1	71	35	86	97	75	125	93	83	88	131	89	90	65	118	14	95	64	95	91	70
c3253_g1_i1	155	367	201	274	255	159	224	324	613	356	181	205	360	227	189	147	143	229	202	138
c3248_g1_i1	14	7	13	4	13	11	9	22	23	20	5	17	4	22	1	5	9	6	11	6
c3242_g1_i2	11	68	26	36	46	21	27	44	40	34	17	26	26	10	29	35	21	25	18	22
c3239_g1_i1	1	15	6	17	19	16	26	22	21	24	7	10	7	6	5	7	3	12	7	6
c3238_g1_i1	112	143	70	111	155	84	107	110	364	147	82	71	123	83	79	93	76	93	107	56
c3230_g1_i1	187	86	96	91	79	31	64	63	141	87	71	124	115	81	62	76	106	148	76	53
c3209_g1_i1	510	926	739	734	715	527	529	1371	1087	892	545	954	991	898	711	704	603	700	911	437
c3202_g1_i1	16	33	18	26	11	20	23	31	7	16	13	37	18	18	35	42	19	12	24	28
c3195_g1_i1	44	74	69	54	45	35	58	105	117	50	37	39	64	65	50	52	40	42	49	36
c3194_g2_i1	14	13	19	17	30	3	16	20	18	22	13	11	18	4	13	14	9	14	9	7
c3193_g1_i1	14	63	23	17	14	6	18	31	18	18	13	16	41	18	22	12	14	16	16	19
c3187_g1_i1	27	9	22	28	28	33	32	29	32	20	24	24	28	22	16	17	19	27	18	9
c3176_g1_i1	38	53	59	110	70	24	87	86	334	94	41	32	40	30	27	56	19	58	41	41
c317_g1_i1	11	13	17	9	10	10	26	15	13	16	64	23	35	30	40	10	15	32	36	18
c3162_g1_i1	272	504	502	803	562	357	414	664	1244	1083	317	394	374	384	259	334	230	347	511	243
c3161_g1_i1	1	13	20	18	6	1	12	13	4	9	13	19	19	11	24	5	2	6	6	7
c31606_g1_i1	41	104	41	76	34	35	46	49	49	58	72	55	73	48	136	69	47	66	51	66
c3160_g1_i1	36	111	61	107	102	45	71	101	167	122	50	47	62	59	61	47	29	66	52	45
c3157_g1_i1	33	139	53	126	97	62	83	100	263	150	30	39	39	43	19	54	28	34	71	35
c3151_g1_i1	4734	11955	9126	6682	6289	5066	7435	13452	12766	9472	6501	7717	9916	9425	9757	7577	5916	6700	13152	8140
c3146_g1_i1	17	5	32	21	4	11	29	56	3	12	13	54	28	23	12	19	30	39	75	38
c3140_g1_i1	138	242	239	189	119	128	212	203	329	274	139	160	235	186	117	152	100	97	115	91
c3139_g1_i1	35	29	25	28	10	10	19	25	30	21	62	28	16	27	18	19	23	76	29	41
c3116_g1_i1	6	31	8	21	14	12	22	13	23	22	12	18	38	9	24	19	12	12	15	15
c3089_g1_i1	216	265	300	127	131	180	416	144	69	236	209	374	322	310	337	207	127	254	80	95
c3087_g1_i1	200	432	302	364	323	179	304	542	357	275	222	341	311	296	278	381	274	282	356	253
c3082_g1_i1	124	222	109	158	133	88	133	147	355	194	88	138	184	122	88	138	117	108	136	76
c3074_g2_i1	18	16	11	8	6	12	3	6	3	6	5	30	48	14	36	4	21	16	5	15
c3068_g1_i1	360	765	511	982	835	466	604	876	1874	1009	382	494	500	433	319	578	263	438	525	394
c30647_g1_i1	7	17	10	12	9	5	3	10	13	12	13	14	23	16	42	21	11	27	28	16
c30540_g1_i1	4	8	14	22	21	17	20	20	36	17	8	6	11	3	3	10	12	11	19	11
c3054_g1_i1	6	11	8	25	17	7	23	24	56	28	14	7	14	8	10	13	12	5	9	12
c3048_g1_i1	0	37	13	7	21	6	23	28	35	14	6	6	5	3	11	33	11	2	3	2
c30445_g1_i1	4	18	9	14	16	15	14	8	30	48	2	6	10	5	12	16	13	2	10	7
c3022_g1_i1	6	50	57	14	18	1	18	1	65	33	1	28	20	0	5	2	15	11	0	6
c30188_g1_i1	4	1	38	15	19	11	18	31	17	16	12	14	8	6	3	15	7	8	9	13
c30163_g1_i1	3	34	6	18	14	7	18	22	55	26	10	7	16	0	9	13	13	6	5	8
c3004_g1_i1	22	14	34	23	13	30	26	42	95	78	16	22	14	32	1	20	10	33	34	13
c30019_g1_i1	34	2	9	0	0	18	3	11	0	0	72	106	95	109	191	8	48	69	18	118
c29981_g1_i1	7	58	62	80	64	32	59	106	123	128	25	23	18	36	16	28	15	31	56	37
c2995_g1_i1	54	14	32	9	3	45	13	20	2	7	24	9	185	43	125	0	13	28	9	21
c29911_g1_i1	6	10	8	13	5	8	4	11	14	10	6	10	13	8	8	10	4	21	19	10
c29806_g1_i1	7	9	24	25	6	23	16	29	46	13	7	21	5	6	3	19	11	11	14	9
c29719_g1_i1	68	105	207	98	116	51	111	198	159	119	125	252	452	170	219	153	72	223	197	218
c297_g1_i1	43	68	53	75	59	44	47	53	88	62	32	60	92	32	82	59	32	29	39	28
c29669_g1_i1	28	28	39	32	46	18	34	79	116	49	30	41	29	41	5	28	25	43	62	10
c29652_g1_i1	22	20	43	43	29	19	42	35	93	42	12	3	10	30	9	12	16	27	38	14
c2965_g1_i1	45	13	24	21	22	16	24	26	26	22	9	36	30	17	11	18	18	23	16	14
c2964_g1_i1	35	25	14	26	34	20	33	23	105	59	12	39	56	19	6	27	21	20	11	16
c29639_g1_i1	10	0	37	6	1	15	7	18	10	30	4	5	10	12	0	14	9	22	5	6
c29618_g1_i1	19	65	24	86	62	23	56	39	126	82	20	22	24	27	11	34	17	30	35	30
c29570_g1_i1	683	812	590	707	191	271	305	1506	231	805	913	893	687	298	1208	279	601	2040	3352	1425
c29501_g1_i1	199	418	262	222	205	131	161	347	353	252	160	332	423	244	410	296	280	184	202	128
c29456_g1_i1	19	3	26	8	7	18	7	20	11	15	2	10	4	15	1	10	8	11	19	7
c29443_g1_i1	41	7	33	11	9	13	16	5	2	10	6	14	21	22	4	12	15	9	156	8
c29442_g1_i1	19	21	22	10	9	4	9	23	19	14	14	25	41	6	11	12	17	20	12	13
c2943_g1_i1	16	22	17	46	31	20	26	35	49	36	16	14	18	9	14	13	14	16	31	17
c29350_g1_i1	4	33	27	21	23	22	23	32	62	36	3	7	22	15	9	24	8	7	7	3
c2935_g1_i1	4	16	7	20	17	9	16	23	50	13	8	1	7	4	5	11	3	4	10	12
c29327_g1_i1	4	22	2	6	21	7	14	17	5	10	6	18	13	5	21	19	15	4	16	2
c2932_g1_i1	7	31	13	29	21	11	19	11	25	24	15	10	41	17	32	16	11	11	15	14
c29217_g1_i1	19	39	42	63	46	19	50	82	67	48	18	26	45	42	42	39	31	27	72	21
c2921_g1_i1	61	112	106	136	106	58	123	174	244	130	64	75	67	64	22	54	41	77	100	42
c29178_g1_i1	10	32	61	13	11	23	52	4	13	34	97	62	244	50	93	85	33	73	0	31
c29168_g1_i1	12	2	31	15	11	16	6	15	16	24	17	14	13	13	0	5	7	14	11	6
c29154_g1_i1	6	12	9	15	16	7	12	15	14	26	3	11	2	10	3	6	5	6	14	6
c29148_g1_i1	16	17	18	52	28	30	29	32	88	50	29	34	22	3	3	26	13	16	17	21
c29128_g1_i1	172	441	320	301	347	181	229	376	541	394	236	307	325	376	281	256	317	205	484	294
c29124_g1_i1	12	4	6	10	14	14	14	13	15	13	9	24	18	22	4	15	7	24	19	4
c29123_g1_i1	10	7	20	24	21	14	12	29	35	21	17	12	11	23	4	5	10	16	25	10
c2911_g1_i1	1059	61	45	93	49	234	55	87	60	98	32	31	179	497	45	17	72	343	96	50
c29109_g1_i1	3	37	4	29	12	6	8	8	39	21	10	20	23	9	20	6	7	17	16	23
c29104_g1_i1	54	181	105	114	124	66	83	105	67	129	41	100	167	74	82	142	65	71	72	46
c29100_g1_i1	29	31	26	8	16	5	11	26	16	11	10	23	52	13	24	11	16	10	26	7
c29093_g1_i1	18	11	17	19	17	18	16	11	18	31	23	26	21	19	20	11	12	18	11	15
c2909_g1_i1	59	300	100	57	328	112	242	232	479	399	122	154	214	113	99	159	92	117	28	41
c29085_g1_i1	1	29	27	28	23	13	17	14	9	10	1	0	19	0	2	9	10	0	12	10
c29070_g1_i1	43	14	36	76	43	51	74	83	194	95	36	28	21	34	4	36	23	46	54	19
c2907_g1_i1	19	21	22	11	19	15	21	49	17	41	18	15	17	11	8	16	15	12	25	9
c29050_g1_i1	15	21	15	15	19	13	15	29	30	24	17	14	23	14	8	10	9	20	17	8
c29043_g1_i1	11	5	16	5	10	7	13	18	24	7	10	17	12	18	5	10	5	12	6	3
c29041_g1_i1	1714	25	17	3	19	126	3	2	1	15	6	3	131	110	220	1	152	155	3	8
c29033_g1_i1	176	76	220	189	96	69	55	208	139	89	149	239	242	144	143	91	141	163	186	77
c29014_g1_i1	0	18	20	17	17	13	0	15	29	0	0	30	0	17	9	5	16	30	40	4
c28956_g1_i1	49	22	45	13	17	33	17	33	6	20	29	97	74	76	76	23	59	95	58	58
c28953_g1_i1	30	49	22	29	26	12	30	37	34	39	30	60	128	42	46	40	33	40	23	30
c28944_g1_i1	16	5	17	17	10	13	23	13	13	13	11	26	8	8	3	11	9	15	10	9
c28932_g1_i1	8	26	18	38	18	11	17	25	64	27	31	6	19	9	23	20	10	16	21	29
c2893_g1_i1	5	21	22	21	21	14	28	17	95	35	7	7	4	14	2	10	6	4	15	14
c28921_g1_i1	8	22	15	23	26	9	18	15	8	22	10	12	25	15	43	17	18	14	25	18
c28911_g1_i1	2	12	7	11	27	6	15	17	37	19	5	7	18	12	20	18	3	8	4	6
c2891_g1_i1	38	27	18	15	26	30	29	42	55	34	23	23	19	39	5	21	24	45	40	18
c28905_g1_i1	14	28	30	19	29	6	17	15	93	59	5	15	15	9	6	25	15	8	20	8
c28851_g1_i1	7	35	6	17	21	2	26	16	30	15	6	18	17	11	28	7	8	15	6	13
c28843_g1_i1	15	4	10	5	9	9	11	24	27	18	10	9	9	12	1	2	8	17	10	2
c28828_g1_i1	3	6	34	1	13	13	17	14	9	6	7	3	33	16	6	14	35	18	21	7
c28812_g1_i1	203	356	224	370	310	215	243	226	493	399	180	199	293	199	267	251	198	281	228	196
c28808_g1_i1	19	50	25	36	33	35	32	18	37	38	20	36	70	33	56	34	21	30	26	19
c28789_g1_i1	260	0	14	0	1	12	5	1	0	3	33	77	93	22	164	14	115	35	2	1
c28788_g1_i1	24	11	21	13	10	13	21	27	32	7	23	25	13	12	3	16	14	38	29	14
c28780_g1_i1	67	131	39	117	92	26	41	177	219	103	64	64	2	52	54	91	81	96	119	96
c28775_g1_i1	13	10	16	9	8	11	8	12	10	18	10	11	7	12	0	5	0	13	14	3
c2877_g1_i1	28	53	92	68	89	35	45	87	41	108	56	30	56	48	40	41	38	48	54	39
c28762_g1_i1	10	7	16	14	16	10	14	15	12	26	10	18	13	6	4	12	13	5	9	7
c28756_g1_i1	138	153	163	91	150	97	128	169	147	147	422	165	220	155	161	178	167	158	142	141
c28743_g1_i1	292	1512	375	482	687	290	452	676	1678	885	278	534	776	418	712	835	895	384	469	322
c2874_g1_i1	963	1221	7445	1219	2478	3698	3883	2141	2337	1289	1417	1462	9015	3473	2098	6177	8442	3274	5238	2378
c28706_g1_i1	5	16	33	10	8	6	9	34	27	57	15	10	2	8	3	11	9	8	43	7
c28690_g1_i1	57	50	21	29	46	17	20	29	70	28	32	59	99	37	31	37	48	63	35	24
c28675_g1_i1	9	16	9	21	13	14	39	29	17	10	16	21	26	19	48	27	10	22	9	28
c28656_g1_i1	2	3	21	35	12	29	20	9	8	3	17	20	1	1	0	16	10	2	10	9
c28615_g1_i1	9	21	13	13	14	11	14	20	21	9	24	11	10	7	8	14	17	13	20	12
c28596_g1_i1	5	7	13	16	10	11	21	14	50	22	4	10	3	11	2	10	4	7	7	6
c28580_g1_i1	13	10	22	20	9	27	25	21	35	27	9	12	3	3	2	10	3	4	13	1
c28576_g1_i1	11	13	10	12	16	15	10	22	6	9	12	8	12	25	25	9	4	8	22	7
c28564_g1_i1	25	0	1	1	0	0	21	22	26	29	0	2	36	2	26	23	44	0	10	1
c28563_g1_i1	15	10	30	12	16	7	21	32	28	30	11	16	8	17	3	9	3	9	15	6
c28558_g1_i1	15	48	44	57	48	16	34	66	44	32	42	44	76	43	86	31	33	49	62	41
c28544_g1_i1	15	10	34	19	8	7	27	42	38	34	3	14	12	26	2	14	4	19	20	6
c28524_g1_i1	8	34	22	27	19	15	15	20	14	26	5	23	19	9	24	12	9	10	17	8
c28520_g1_i1	27	11	44	25	9	13	32	15	25	27	11	24	23	9	1	21	19	9	8	2
c28514_g1_i1	19	21	13	11	11	12	11	29	34	28	16	23	27	22	7	18	18	19	13	16
c28485_g1_i1	1	14	9	2	10	2	8	7	7	11	18	26	21	10	13	19	12	9	27	13
c28478_g1_i1	5	5	11	3	0	22	12	1	0	3	42	56	10	40	0	13	11	10	1	4
c28469_g1_i1	23	3	15	17	17	15	18	18	83	48	19	24	7	20	4	9	8	17	14	14
c28446_g1_i1	31	127	81	65	65	25	50	85	138	64	28	29	46	29	41	37	25	34	105	33
c28442_g1_i1	7	18	21	11	15	9	11	16	18	28	4	18	21	14	10	18	6	12	10	14
c28423_g1_i1	14	21	7	14	12	2	18	9	17	18	12	20	27	9	17	10	15	15	8	19
c28416_g1_i1	14	32	18	14	21	12	12	22	7	10	6	23	22	13	28	23	19	14	12	13
c28410_g1_i1	18	23	2	12	13	11	5	6	6	16	1	1	6	25	7	4	2	13	18	10
c28406_g1_i1	12	7	7	13	12	14	12	13	21	15	7	8	3	15	0	23	9	13	2	2
c28402_g1_i1	19	15	17	15	16	7	10	31	25	35	3	16	10	16	6	7	12	10	12	8
c28399_g1_i1	29	24	37	60	35	39	40	27	75	57	25	18	20	6	4	24	17	29	18	14
c28398_g1_i1	9	10	55	9	21	35	27	23	17	7	10	11	81	26	24	70	62	19	28	19
c2839_g1_i2	23	12	35	25	29	17	20	25	75	36	19	22	7	29	0	3	5	35	25	11
c2839_g1_i1	22	13	61	35	41	27	25	33	83	62	17	17	16	45	4	18	7	52	31	12
c28374_g1_i1	33	6	37	19	19	22	30	34	16	23	14	48	22	8	3	15	18	37	16	6
c28370_g1_i1	6	11	10	25	12	7	10	6	19	11	12	3	9	4	16	16	8	1	7	5
c28358_g1_i1	31	42	28	45	34	25	32	42	81	32	37	33	55	28	30	32	18	32	45	23
c28357_g1_i1	8	9	14	11	17	11	16	29	26	14	11	20	14	12	1	18	5	16	17	4
c28335_g1_i1	105	167	59	291	179	61	167	323	673	292	108	116	157	103	58	73	42	165	150	61
c2831_g1_i1	11	47	15	30	16	9	22	30	70	30	19	15	20	14	16	13	12	33	16	19
c28292_g1_i1	16	15	19	15	11	20	16	48	4	15	24	29	26	27	13	31	18	70	57	21
c28289_g1_i1	10	9	21	14	10	4	10	25	23	19	11	8	8	15	3	1	4	14	10	3
c28283_g1_i1	10	25	26	25	35	17	21	29	22	14	26	38	18	11	21	31	22	18	16	14
c28273_g1_i1	49	156	57	109	82	49	63	101	154	100	57	55	98	36	75	110	70	52	72	40
c2825_g1_i1	3612	9252	5711	6009	5368	4971	5375	6929	5457	6349	4688	5685	4253	4645	9334	7711	5482	4064	4776	3934
c28249_g1_i1	0	0	0	24	16	20	0	35	58	31	0	37	131	74	10	0	0	0	2	0
c28236_g1_i1	21	13	27	36	32	24	34	37	76	39	18	24	27	26	1	31	11	38	20	19
c28225_g1_i1	6	38	15	37	14	16	13	18	24	32	7	12	20	8	30	15	7	8	22	10
c28221_g1_i1	4	29	8	42	15	3	15	5	2	3	9	2	14	12	5	14	13	16	15	22
c28212_g1_i1	14	13	17	13	6	10	8	18	18	11	11	12	13	15	15	13	5	18	18	16
c2821_g1_i1	20	0	4	0	0	35	0	0	0	0	21	27	12	16	9	0	10	30	36	16
c2819_g1_i1	9	40	24	23	22	11	17	22	42	22	11	17	29	16	20	27	5	16	21	11
c2818_g1_i1	12	9	9	13	13	8	15	17	5	10	7	10	25	13	36	19	9	31	42	29
c28175_g1_i1	54	51	74	59	68	46	70	93	118	85	81	84	71	59	52	53	53	70	57	38
c28150_g1_i1	19	41	26	106	41	18	55	109	106	81	28	32	49	41	20	12	31	27	57	33
c28143_g1_i1	133	203	332	291	170	114	333	256	279	271	191	197	258	195	173	195	135	225	116	169
c28139_g1_i1	22	0	2	30	1	3	0	32	25	46	2	46	19	0	25	2	0	22	1	14
c28118_g1_i1	8	15	6	15	13	6	17	12	15	8	10	12	17	9	16	9	10	7	8	8
c2811_g1_i1	0	15	24	16	3	13	11	59	42	25	15	6	4	12	21	4	0	7	31	29
c28109_g1_i1	68	37	27	18	27	21	23	48	33	21	23	109	110	45	21	43	38	44	38	27
c28103_g1_i1	49	77	45	68	32	22	48	31	39	61	62	76	82	41	83	46	51	36	30	48
c28099_g1_i1	9	0	20	19	38	15	17	37	9	33	0	12	6	11	1	0	18	22	11	12
c28093_g1_i1	13	26	40	22	15	9	22	43	23	13	10	12	17	25	16	14	18	10	23	15
c28092_g1_i1	35	12	140	68	43	39	19	37	25	45	34	51	88	63	53	30	28	121	14	29
c28055_g1_i1	40	36	22	140	92	152	110	55	318	119	37	22	7	17	4	55	15	22	26	21
c28053_g1_i1	46	22	48	13	25	30	18	49	13	29	12	29	49	41	18	18	38	133	105	15
c2803_g1_i1	42	165	58	92	71	53	76	137	169	77	56	87	127	85	107	95	86	71	106	71
c28025_g1_i1	435	868	455	913	632	459	717	594	535	1332	295	574	688	471	761	885	448	644	502	600
c28021_g1_i1	14	19	55	47	47	42	32	71	80	39	29	18	8	21	2	22	16	15	65	23
c27999_g1_i1	29	28	44	81	49	31	28	91	374	79	15	22	25	40	9	30	25	17	56	17
c27982_g1_i1	84	50	40	45	49	51	32	42	20	109	56	86	82	86	47	46	55	93	71	77
c27970_g1_i1	9	23	2	11	1	9	19	24	3	8	9	8	18	11	14	10	4	4	10	10
c27943_g1_i1	33	6	12	9	12	8	8	17	20	10	2	21	9	24	2	14	7	18	18	10
c27941_g1_i1	279	275	196	279	298	141	293	336	502	312	137	278	406	235	163	357	163	200	267	167
c27926_g1_i1	0	34	24	19	15	22	45	20	19	46	27	12	13	0	21	1	0	0	15	0
c27920_g1_i1	7	15	5	11	7	5	8	15	12	7	8	24	30	9	29	9	10	2	12	15
c27919_g1_i1	26	51	36	82	89	15	75	32	104	45	25	52	39	26	21	22	20	31	14	19
c27915_g1_i1	219	139	230	133	156	104	95	267	223	183	83	172	187	231	59	135	154	169	213	96
c27909_g1_i1	23	61	21	55	30	27	47	58	80	38	25	41	58	44	27	36	17	46	39	32
c27907_g1_i1	7367	20376	13150	12422	11995	9157	13656	20000	13950	13787	11638	13803	17844	13424	20766	15241	10221	12366	21723	15087
c27902_g1_i1	16	36	7	25	10	11	21	20	28	24	14	3	24	21	42	38	17	39	11	21
c27893_g1_i1	51	10	8	4	1	15	13	3	1	29	33	59	41	50	43	29	37	18	22	5
c27886_g1_i1	2	17	16	20	20	8	14	16	20	35	14	0	6	8	7	19	10	17	15	11
c27878_g1_i1	35	40	46	39	38	18	12	20	35	54	19	30	31	7	48	29	26	36	29	19
c27871_g1_i1	85	61	42	18	33	30	48	71	64	38	19	65	88	57	44	40	70	44	48	44
c27869_g1_i1	543	882	992	663	728	402	631	848	641	911	386	572	835	672	741	930	556	586	623	502
c27849_g1_i1	70	52	36	52	54	41	52	63	76	95	39	44	55	52	18	24	30	50	50	19
c27848_g1_i1	0	11	11	6	2	1	7	9	1	25	26	45	26	6	28	1	7	66	16	21
c27847_g1_i1	4	29	2	11	0	0	19	15	18	21	2	30	5	10	23	30	22	2	5	9
c27838_g1_i1	8	29	17	11	7	13	6	17	53	19	7	5	13	14	16	8	8	15	40	10
c27834_g1_i1	30	17	20	21	24	8	32	40	44	33	19	41	34	38	10	31	24	45	34	23
c27831_g1_i1	18	13	41	17	20	7	12	15	25	21	41	27	39	20	3	18	28	33	7	13
c2783_g1_i1	8	17	21	17	17	19	24	12	105	52	11	19	12	8	3	11	6	14	16	9
c27825_g1_i1	14	7	35	13	12	20	14	36	22	13	21	18	8	13	3	9	11	19	24	10
c27816_g1_i1	23	8	35	12	10	19	25	36	35	19	26	32	14	38	1	15	13	25	23	13
c27805_g1_i1	14	15	20	16	20	16	8	21	21	14	8	22	27	15	10	15	22	14	6	12
c27803_g1_i1	5	19	13	20	14	9	13	14	14	10	5	4	13	12	11	10	6	5	9	3
c27794_g1_i1	34	74	51	68	70	58	62	102	90	44	30	43	39	70	55	71	35	52	72	51
c27791_g1_i1	14	55	22	27	24	41	33	24	23	41	18	34	34	15	44	30	27	12	39	32
c2779_g1_i1	26	17	21	15	16	11	17	19	21	15	3	10	7	14	0	13	16	8	29	5
c27774_g1_i1	18	6	26	22	18	6	21	28	21	30	39	26	12	20	4	13	8	34	16	22
c27753_g1_i1	17	23	8	12	12	5	11	11	6	21	7	12	21	9	14	19	20	10	4	11
c27744_g1_i1	16	19	15	20	14	12	24	20	17	11	4	30	23	13	39	17	29	8	27	8
c27742_g1_i1	1	5	13	19	11	15	18	2	5	16	9	15	15	2	14	11	6	3	4	6
c27738_g1_i1	1614	6013	3558	2695	2568	1829	2780	6229	4395	3704	2372	3356	4180	3249	4915	2635	2170	2342	5587	3840
c27713_g1_i1	2322548	1990491	2572207	2668874	1309050	2226129	1909780	776782	611126	1353928	2511013	3359654	2782015	2987042	2634271	2249778	2709791	2819518	2114945	3018877
c2770_g2_i1	7	27	8	15	14	9	18	15	21	11	5	15	14	6	11	8	14	17	12	14
c27695_g1_i1	39	10	13	10	11	12	15	13	10	23	5	26	16	16	4	14	19	19	15	13
c27690_g1_i1	50	10	33	9	13	10	39	40	22	24	30	51	25	45	23	25	18	35	35	23
c2769_g1_i1	19	37	24	15	12	17	26	19	17	19	11	19	33	15	41	22	17	16	22	19
c27685_g2_i5	56	9	96	31	40	42	25	31	19	59	16	107	211	28	5	86	149	39	16	14
c27685_g2_i4	159	58	252	76	122	105	145	157	200	139	70	191	217	181	17	151	194	93	83	30
c27685_g2_i3	127	64	230	118	144	102	149	168	249	127	81	178	189	184	22	188	215	103	109	43
c27685_g2_i2	175	50	276	109	122	103	118	146	202	114	60	160	208	223	22	168	210	78	101	51
c27685_g2_i1	182	45	255	77	127	78	131	128	179	108	58	179	188	179	17	161	210	72	86	40
c27685_g1_i1	493	82	502	212	239	346	187	196	115	230	147	443	522	201	63	407	608	217	76	78
c27684_g1_i1	271	1169	314	836	433	572	899	1607	978	434	522	487	735	862	618	333	177	1930	1598	480
c27683_g3_i3	54	89	84	119	120	89	99	146	142	162	62	103	69	70	41	90	91	67	92	52
c27683_g3_i2	66	87	102	142	85	105	74	123	128	139	75	88	72	78	50	76	44	76	91	70
c27683_g3_i1	92	96	193	176	134	187	111	144	148	229	103	118	90	121	80	136	88	121	108	81
c27683_g2_i3	867	1065	1294	1328	981	1039	1293	1669	1509	1247	923	1359	885	1161	560	828	815	1105	1060	679
c27683_g2_i2	688	773	1054	1051	756	793	1004	1321	1236	970	729	1084	784	910	421	771	662	825	809	543
c27683_g2_i1	11	19	19	17	13	21	17	29	37	32	14	20	25	25	4	15	8	20	17	9
c27683_g1_i1	14	13	12	22	5	8	11	19	19	8	11	16	16	3	16	16	16	10	14	13
c27682_g3_i4	25	60	24	17	34	39	57	30	65	60	13	43	11	36	32	60	25	14	22	33
c27682_g3_i3	85	221	120	145	168	159	180	286	213	181	96	123	91	100	144	153	93	61	175	95
c27682_g3_i2	55	269	161	216	237	183	210	390	209	209	92	102	86	67	141	123	69	69	162	78
c27682_g3_i1	5	21	8	15	22	22	10	30	20	23	3	12	7	6	8	11	6	4	19	10
c27682_g2_i1	17	23	15	12	27	28	16	34	32	27	15	18	6	6	5	11	11	4	16	14
c27682_g1_i2	50	87	80	91	93	153	113	178	174	118	40	81	28	49	17	74	54	43	81	63
c27682_g1_i1	19	40	38	42	41	70	54	74	59	48	21	35	15	27	5	28	22	24	34	23
c27681_g1_i2	177	263	340	463	234	336	363	399	438	235	282	339	177	350	197	366	208	253	276	176
c27680_g1_i5	32	30	58	49	66	107	79	94	86	56	32	59	18	33	15	36	24	30	40	27
c27680_g1_i4	31	19	20	13	33	57	40	37	43	28	6	30	3	11	4	21	14	14	17	21
c27680_g1_i3	51	42	54	65	63	101	84	104	98	56	44	75	28	33	13	50	32	28	51	28
c27680_g1_i2	29	36	50	41	34	88	63	81	59	55	31	58	10	30	11	35	21	17	44	25
c27680_g1_i1	42	29	51	44	47	96	76	89	89	52	25	78	16	32	10	35	30	29	49	20
c2768_g1_i1	1426	2584	2022	2963	2886	1980	2705	3063	3411	3249	1606	1801	1846	2081	2011	3399	1920	1863	1897	1838
c27679_g1_i1	1197	4453	1278	1686	4578	4381	5624	7738	7865	8836	472	8356	824	3128	977	4227	4596	1431	1675	1206
c27678_g1_i4	21	42	27	25	87	16	43	113	35	105	24	60	29	29	107	30	39	20	23	18
c27678_g1_i2	86	265	137	91	380	133	266	492	225	402	79	253	136	159	313	189	234	91	154	67
c27678_g1_i1	96	258	129	87	396	150	259	472	234	392	73	331	123	168	295	203	255	84	157	79
c27677_g1_i6	47	74	77	98	52	53	56	95	162	132	67	76	67	66	33	59	29	63	59	44
c27677_g1_i5	23	23	31	39	44	32	25	49	73	56	33	38	35	33	17	46	17	24	36	26
c27677_g1_i4	37	32	37	41	28	32	31	46	61	54	32	33	43	40	18	26	22	36	36	24
c27677_g1_i3	957	884	1208	1306	877	820	975	1483	2086	1408	955	1159	943	1120	515	954	565	989	1011	581
c27677_g1_i2	173	206	230	256	160	157	194	308	457	366	160	216	171	192	96	128	102	212	206	108
c27677_g1_i1	16	18	27	21	14	17	18	25	55	31	13	23	12	12	10	20	8	19	17	19
c27676_g3_i1	74	124	59	121	64	56	85	151	386	114	63	90	70	86	66	74	61	77	69	48
c27676_g2_i1	39	117	85	95	50	54	69	153	153	90	60	85	87	118	57	78	28	78	88	35
c27676_g1_i1	110	185	165	179	141	153	189	230	207	162	119	163	98	148	154	101	92	114	122	94
c27675_g5_i1	194	1425	288	913	651	277	568	425	556	843	245	368	448	258	483	567	275	307	371	292
c27675_g2_i2	372	1229	642	1171	1063	512	899	881	1338	1467	617	655	727	632	260	617	416	677	662	441
c27675_g2_i1	403	1236	650	1148	1064	486	816	846	1288	1434	538	597	635	606	256	579	384	608	658	430
c27675_g1_i1	2876	3383	7155	3751	6938	4664	2955	6805	1882	9202	5607	8761	22798	9210	6022	2519	3973	12947	5000	3827
c27674_g2_i4	10	41	19	18	28	18	23	14	9	39	13	34	22	11	68	35	26	19	18	21
c27674_g2_i2	12	42	25	26	34	23	28	22	27	54	19	36	21	18	67	36	24	23	12	17
c27674_g2_i1	21	58	25	38	43	33	41	26	38	70	17	55	30	26	75	42	27	20	23	27
c27674_g1_i4	37	47	79	49	41	33	42	89	61	44	52	56	48	51	31	64	47	52	40	30
c27674_g1_i3	31	27	49	27	30	39	31	44	40	36	30	40	48	29	16	29	33	41	48	17
c27673_g3_i3	647	9011	1157	1850	4830	4104	5921	5855	5148	7215	455	8171	1356	1874	6195	7174	6597	1177	1429	1884
c27673_g3_i2	19	905	61	59	1156	469	129	508	95	132	7	154	399	33	577	2024	1895	355	230	467
c27673_g3_i1	19	607	36	69	477	272	164	275	170	196	13	273	246	75	431	1255	1236	200	163	368
c27673_g1_i3	19	63	78	104	61	47	47	86	55	45	153	27	41	63	20	56	27	39	38	34
c27673_g1_i1	94	1155	249	290	907	666	534	829	729	841	247	1064	192	307	545	614	487	193	221	278
c27672_g2_i3	99	174	135	170	139	88	352	504	363	557	521	527	121	822	100	145	113	142	139	112
c27672_g2_i2	29	119	47	61	46	39	224	366	263	418	471	412	59	703	58	57	45	51	70	51
c27672_g2_i1	430	831	605	641	583	330	876	1342	1132	1369	1180	1197	626	1374	394	539	472	560	706	455
c27672_g1_i3	5	29	16	29	15	9	23	25	31	14	18	13	11	7	11	10	14	19	22	11
c27671_g1_i5	67	58	97	74	83	43	56	89	117	87	51	88	86	88	82	61	52	68	109	63
c27671_g1_i4	49	54	78	68	73	41	54	76	79	71	42	90	63	60	41	63	47	59	100	45
c27671_g1_i3	48	59	86	75	93	26	51	86	94	65	40	62	68	71	57	57	36	68	97	37
c27671_g1_i2	15	28	18	24	17	12	21	35	35	26	17	15	26	29	19	14	14	19	26	11
c27671_g1_i1	48	99	105	86	84	57	79	74	130	89	42	98	74	73	65	67	36	62	91	46
c27670_g1_i8	24	23	18	28	25	17	34	47	55	42	24	20	16	14	15	21	16	14	22	11
c27670_g1_i7	261	377	371	518	316	302	350	660	712	629	365	455	377	372	270	337	189	295	389	231
c27670_g1_i6	168	242	265	306	242	182	216	450	460	415	227	287	247	224	186	228	123	180	223	172
c27670_g1_i4	43	90	87	126	81	70	86	111	133	129	76	86	74	58	83	86	43	54	77	69
c27670_g1_i3	2	12	11	15	5	5	13	5	13	13	7	11	3	4	10	7	5	6	15	14
c27670_g1_i2	20	21	12	23	19	16	16	26	53	24	16	23	13	16	20	19	10	15	20	22
c27670_g1_i1	40	66	77	86	47	55	61	91	102	119	66	72	54	67	44	47	40	66	53	43
c27669_g3_i6	80	128	115	137	93	92	106	125	179	154	87	98	95	73	71	92	74	82	109	84
c27669_g3_i5	148	236	199	274	247	129	184	285	353	270	180	234	182	146	139	191	151	179	186	206
c27669_g3_i4	119	227	226	275	218	142	189	260	334	218	180	219	208	132	147	179	141	139	195	189
c27669_g3_i3	102	149	151	194	173	84	160	192	200	168	127	157	159	95	129	143	134	122	149	172
c27669_g3_i2	286	387	259	390	330	230	256	405	517	469	243	338	310	237	278	272	211	276	334	267
c27669_g3_i1	19	54	56	68	54	28	56	54	115	68	27	42	40	36	36	66	37	56	37	38
c27669_g2_i1	7458	24763	9957	6061	4163	6804	4379	7446	7934	18248	4578	17638	9050	11588	3194	2436	8222	12064	7011	6995
c27668_g2_i8	127	196	127	195	180	239	242	182	116	365	101	143	119	207	48	192	90	114	76	68
c27668_g2_i7	127	201	152	231	192	219	219	181	145	390	100	157	129	186	58	201	72	130	95	85
c27668_g2_i6	106	209	154	195	148	189	216	176	135	349	103	174	119	204	49	221	78	122	103	82
c27668_g2_i4	141	177	140	191	196	225	222	167	132	346	105	164	120	206	56	193	79	130	101	71
c27668_g1_i1	205	159	274	236	193	242	266	288	250	305	154	249	189	233	56	293	143	258	161	168
c27667_g1_i3	10	28	44	28	11	24	28	163	66	13	20	23	7	22	7	34	12	30	66	14
c27667_g1_i2	75	282	311	358	134	183	198	716	361	190	232	211	224	237	285	267	111	218	442	259
c27667_g1_i1	18	70	87	77	32	42	58	294	110	53	72	40	51	86	49	71	14	86	185	69
c27666_g5_i1	14	50	9	25	28	20	22	6	8	20	25	19	23	10	25	26	19	9	3	10
c27666_g3_i1	7	61	30	40	51	47	76	73	59	90	71	19	39	7	73	71	7	8	31	7
c27666_g1_i2	55	72	71	63	86	70	104	69	77	141	55	61	83	50	37	179	52	41	27	30
c27666_g1_i1	9	23	20	22	28	23	21	20	27	24	10	26	22	10	23	35	14	10	6	16
c27665_g2_i8	29	50	45	32	26	40	28	45	74	60	46	64	34	35	22	18	53	29	28	22
c27665_g2_i7	28	55	34	67	68	43	54	53	83	74	36	53	30	39	25	45	44	41	39	14
c27665_g2_i5	5	34	20	6	17	13	15	19	12	12	3	17	7	7	6	6	14	4	5	3
c27665_g2_i4	25	96	39	82	54	34	68	51	87	80	26	33	62	38	41	42	25	34	36	22
c27665_g2_i2	8	44	18	13	29	19	29	23	24	34	14	36	17	20	9	31	24	10	17	8
c27665_g2_i1	30	93	35	69	73	44	69	52	112	59	37	51	47	24	32	66	52	31	42	34
c27665_g1_i1	11	7	57	19	9	32	12	23	90	54	35	55	8	29	4	6	24	17	12	8
c27664_g5_i1	56	80	57	57	99	74	58	64	76	91	27	91	42	60	30	95	58	63	57	36
c27664_g4_i1	4	59	92	63	36	15	22	85	51	61	9	3	6	24	11	28	14	5	20	55
c27664_g3_i1	88	117	258	168	112	72	120	324	184	220	148	163	230	224	83	67	97	219	122	96
c27664_g2_i2	341	215	262	376	316	292	336	324	367	628	82	242	101	294	21	241	142	317	135	89
c27664_g2_i1	61	95	81	73	61	57	63	69	84	114	10	60	8	68	34	81	48	59	44	18
c27663_g1_i1	209873	304127	384731	376204	214103	349429	337130	561253	444817	357987	379835	430086	242407	360441	225911	325911	237233	336024	605196	204719
c27662_g9_i2	17	23	13	21	15	20	39	20	23	46	12	28	23	22	12	24	10	20	17	12
c27662_g9_i1	15	20	10	13	22	11	23	25	24	37	4	12	12	14	6	18	9	11	15	9
c27662_g8_i3	16	32	17	101	65	55	16	29	20	71	8	33	23	70	151	26	47	9	81	51
c27662_g8_i2	42	18	24	114	14	26	66	121	12	23	74	135	167	64	124	137	18	70	9	13
c27662_g8_i1	29	222	94	21	58	46	78	81	145	97	15	20	6	22	3	100	55	59	32	44
c27662_g6_i1	11	41	19	21	38	26	23	23	49	35	24	34	39	14	29	41	16	25	20	26
c27662_g3_i1	48	79	51	70	62	28	49	54	145	122	40	23	40	32	65	35	28	64	37	29
c27662_g1_i1	54	555	268	316	117	73	278	765	326	222	278	218	143	113	280	215	141	125	327	297
c27661_g9_i1	13	17	11	10	8	6	14	7	2	9	7	26	27	13	8	22	13	15	2	12
c27661_g8_i1	43	2	9	9	11	10	9	27	9	19	10	30	7	20	4	11	21	68	26	15
c27661_g7_i2	27	62	29	58	41	27	31	36	27	39	19	37	28	37	32	26	30	24	31	22
c27661_g6_i3	37	95	81	151	106	92	99	136	336	223	45	57	33	64	38	68	38	46	97	42
c27661_g6_i1	18	47	40	92	47	71	71	87	151	130	20	22	18	34	20	30	20	21	54	16
c27661_g5_i1	54	22	17	6	23	30	9	7	8	29	16	20	44	13	40	17	34	11	4	6
c27661_g11_i1	33	52	12	19	33	14	28	45	40	36	21	31	62	28	12	22	6	16	19	8
c27661_g10_i1	8	10	15	18	4	13	17	6	22	23	6	7	10	12	3	11	2	7	9	11
c27660_g3_i3	22	42	20	35	56	48	32	33	97	75	25	33	35	30	40	54	31	26	36	28
c27660_g3_i2	14	69	25	75	65	39	27	34	120	106	30	32	43	30	34	64	51	30	26	47
c27660_g3_i1	28	64	28	63	56	52	37	29	106	84	29	36	37	32	59	53	58	30	30	34
c27660_g1_i4	5	22	32	23	14	15	39	21	27	24	51	54	18	23	11	23	17	13	5	11
c27660_g1_i3	44	224	380	198	118	124	249	134	181	239	396	406	231	148	91	207	118	121	48	97
c27660_g1_i2	205	1326	1630	960	590	494	1233	569	784	1108	1827	1667	1178	740	597	1348	550	496	203	516
c27660_g1_i1	99	703	818	547	304	292	570	291	430	567	917	922	572	377	326	699	334	265	110	295
c2766_g1_i1	4	6	12	4	11	11	6	15	13	18	11	12	8	7	2	23	5	12	12	4
c27659_g1_i3	22	20	59	64	42	29	53	100	46	35	40	57	36	52	20	78	63	72	95	23
c27659_g1_i1	27	33	49	78	38	38	73	115	39	49	34	54	46	60	44	124	49	98	152	19
c27658_g3_i1	14	28	26	19	32	10	25	21	90	69	12	24	23	22	6	38	9	18	27	6
c27658_g2_i4	272	1138	668	1526	1284	1356	1052	1175	1220	1570	316	286	131	304	65	359	264	566	681	239
c27658_g2_i3	9	29	21	33	36	83	40	35	74	63	12	6	1	2	1	21	7	11	17	3
c27658_g2_i2	380	3090	1072	2830	2475	1986	1861	1889	1890	2663	490	500	347	600	464	797	518	880	1137	561
c27658_g2_i1	91	230	150	328	332	397	200	264	365	406	126	111	35	90	19	146	99	224	281	91
c27657_g1_i2	429	686	1685	2985	1395	1943	2346	2725	9426	2585	1036	959	977	906	225	770	667	760	1790	534
c27657_g1_i1	464	625	1572	2826	1365	1899	2220	2546	8947	2374	1012	992	888	810	183	717	598	742	1693	533
c27656_g1_i3	31	41	45	53	19	22	26	68	53	30	17	29	21	31	22	28	13	26	66	44
c27656_g1_i2	38	49	60	65	34	26	59	84	71	30	17	38	38	58	39	63	32	47	80	38
c27656_g1_i1	69	107	139	135	69	65	96	147	119	70	51	71	83	72	78	89	78	56	151	100
c27655_g7_i1	10	67	24	36	28	12	15	14	77	35	7	20	27	17	34	24	12	19	18	14
c27655_g6_i2	79	30	34	53	22	46	82	24	45	39	154	92	139	81	133	117	130	86	56	95
c27655_g6_i1	64	17	29	25	21	44	36	17	37	34	97	66	88	57	75	82	79	45	27	48
c27655_g5_i1	847	169	385	346	319	695	346	204	238	910	557	539	871	827	125	597	493	625	233	206
c27655_g4_i1	25	16	21	19	22	27	15	29	16	24	30	36	21	27	24	17	21	24	21	15
c27655_g3_i1	32	206	64	121	99	36	83	99	119	130	64	58	124	73	121	101	80	55	84	81
c27655_g1_i3	2353	7697	8360	9871	5785	7818	9890	5646	2914	6499	4601	11391	5120	6330	20833	5667	11454	6880	7615	5921
c27655_g1_i1	11336	11415	13475	15040	9678	12818	14410	9474	5023	10632	19796	18781	20648	17315	40695	20203	17211	17623	18271	23163
c27654_g3_i1	17	73	37	74	46	25	59	47	130	70	27	38	38	19	44	53	17	28	34	34
c27654_g2_i2	476	884	406	524	829	416	496	579	1277	622	628	613	495	546	528	254	203	378	407	229
c27654_g2_i1	353	746	366	539	424	247	278	350	759	602	349	342	454	468	402	691	434	356	345	512
c27654_g1_i1	98	141	101	79	75	61	85	85	85	86	62	67	89	91	190	102	80	43	83	87
c27653_g2_i2	16	11	8	21	67	25	16	21	48	20	7	22	5	17	2	7	19	5	7	6
c27653_g2_i1	122	110	94	150	691	260	152	277	440	228	49	156	59	181	28	135	175	95	98	59
c27653_g1_i5	52	117	32	45	304	131	60	115	105	115	14	100	68	99	40	82	116	55	35	22
c27653_g1_i3	11	106	19	33	175	54	43	40	38	66	8	32	30	27	59	50	75	20	14	19
c27653_g1_i2	12	19	5	23	68	18	13	33	39	29	10	9	6	16	11	16	23	10	8	9
c27653_g1_i1	50	180	44	68	463	171	80	144	147	164	27	78	42	92	98	126	189	45	48	39
c27652_g4_i4	19	379	26	31	200	87	69	170	71	47	16	93	19	16	89	26	12	14	16	51
c27652_g4_i3	29	12	49	18	10	17	9	40	23	16	22	27	17	38	10	17	13	12	13	15
c27652_g4_i2	11	23	6	16	32	14	7	16	15	22	17	27	7	3	11	18	8	13	12	7
c27652_g4_i1	10	19	14	16	14	16	12	26	29	15	6	10	6	8	13	15	0	5	5	7
c27651_g2_i4	9	21	22	19	50	30	40	55	29	63	10	41	8	24	27	29	11	9	17	8
c27651_g2_i2	18	19	28	17	47	23	41	69	24	50	13	32	14	21	26	21	18	12	15	3
c27651_g2_i1	11	8	11	12	26	13	24	43	14	39	8	28	1	9	1	11	16	2	8	2
c27650_g9_i2	12	19	10	15	11	15	13	26	23	22	23	15	17	13	9	10	11	13	17	13
c27650_g9_i1	98	152	127	148	102	119	129	241	264	221	151	159	123	210	96	59	114	111	135	89
c27650_g8_i2	12	16	9	16	9	13	11	19	31	21	10	18	10	11	4	5	15	13	10	14
c27650_g8_i1	125	165	111	156	108	81	117	259	248	169	148	186	93	119	88	87	130	204	244	75
c27650_g6_i1	11	15	8	9	3	9	8	20	22	23	5	9	13	11	17	11	12	15	12	19
c27650_g5_i1	18	165	170	219	257	38	52	41	57	267	17	32	19	13	21	15	18	13	8	9
c27650_g4_i1	11	59	4	10	13	30	19	21	40	117	7	14	15	4	21	27	27	9	19	6
c27650_g3_i5	230	619	443	663	469	295	424	808	1407	968	216	269	271	389	147	354	216	440	441	267
c27650_g3_i4	183	512	368	619	464	241	361	757	1355	862	196	254	224	324	185	300	207	348	365	223
c27650_g3_i3	94	353	187	310	245	133	231	323	676	460	107	122	177	151	132	220	145	177	227	142
c27650_g3_i2	205	555	351	593	455	220	377	695	1403	921	186	263	258	326	157	356	222	331	398	264
c27650_g3_i1	169	549	344	609	444	253	382	645	1267	856	155	238	248	311	153	300	188	294	407	259
c27649_g2_i6	12	106	17	10	234	122	76	144	55	72	3	105	21	20	44	43	55	35	30	11
c27649_g2_i5	2	104	13	16	218	112	105	137	42	52	2	108	17	11	46	42	75	37	29	7
c27649_g2_i4	11	183	17	10	331	164	150	272	105	70	6	183	25	15	54	103	141	50	55	15
c27649_g2_i3	22	99	28	14	237	91	78	151	66	60	6	89	25	15	24	42	54	34	32	11
c27649_g2_i2	16	16	8	3	85	26	27	38	27	28	1	31	7	4	5	17	22	5	13	3
c27649_g2_i1	14	140	13	19	216	110	75	148	72	43	5	95	17	13	30	46	96	33	28	8
c27649_g1_i1	202	396	180	242	283	283	285	345	330	739	224	308	457	303	365	452	215	186	210	297
c27648_g8_i1	50	6	46	18	20	18	27	28	12	44	25	6	21	37	9	29	15	37	22	24
c27648_g7_i1	17	4	16	5	8	7	7	13	1	14	10	5	6	13	12	13	10	14	8	9
c27648_g6_i1	22	64	25	31	48	37	39	60	47	39	46	70	89	49	101	42	35	28	60	42
c27648_g4_i1	177	173	187	121	117	81	120	237	180	200	79	116	132	153	122	166	65	130	130	95
c27648_g3_i4	113	93	99	66	74	92	59	90	44	123	69	167	145	197	138	86	102	180	136	77
c27648_g3_i3	99	58	92	56	71	77	41	96	43	91	78	173	139	193	154	63	108	143	140	92
c27648_g3_i2	89	76	100	75	75	92	49	108	44	82	74	176	141	174	162	86	125	155	100	104
c27648_g3_i1	98	63	83	75	60	63	40	82	66	73	72	162	171	180	141	69	100	121	93	72
c27648_g2_i2	0	0	74	64	0	31	0	120	0	0	0	111	57	79	25	98	96	85	91	91
c27648_g2_i1	111	376	131	153	236	74	242	288	290	76	309	0	132	0	77	189	0	0	0	0
c27647_g1_i9	8	26	19	18	25	27	30	44	104	59	7	16	15	16	15	8	4	5	6	6
c27647_g1_i8	20	22	27	32	28	14	31	30	73	35	17	19	20	12	8	18	16	15	29	20
c27647_g1_i6	10	15	17	17	15	19	11	32	55	27	8	15	7	7	9	11	11	12	16	7
c27647_g1_i3	12	19	10	29	26	25	25	32	61	48	17	20	21	18	28	17	19	24	19	22
c27647_g1_i2	19	13	20	13	17	13	51	49	54	25	7	28	43	38	24	54	27	38	20	33
c27646_g8_i1	30	70	47	62	66	22	29	94	75	63	48	46	44	57	39	40	33	60	76	49
c27646_g6_i2	41	60	41	73	58	43	66	36	83	91	28	56	35	47	30	95	45	42	32	43
c27646_g6_i1	43	55	36	80	44	45	67	47	76	96	20	47	49	55	37	90	39	34	35	32
c27646_g4_i3	13	17	13	19	11	9	16	16	24	16	11	11	17	18	11	16	8	14	16	16
c27646_g4_i1	20	2	0	3	4	16	5	2	2	1	93	56	23	35	20	42	16	11	10	11
c27646_g3_i6	12	57	20	42	15	23	28	28	28	28	1	20	24	4	29	31	19	17	29	24
c27646_g3_i5	61	491	150	248	289	144	236	239	371	416	140	196	206	146	220	211	101	149	185	152
c27646_g3_i4	94	324	155	298	161	134	176	131	230	248	122	141	244	88	287	242	160	137	140	169
c27646_g3_i2	72	239	130	172	34	91	134	118	98	104	31	100	99	27	150	175	102	58	86	91
c27646_g3_i1	75	459	160	261	257	130	184	206	395	455	125	154	171	117	211	195	98	156	169	138
c27646_g2_i1	20	29	7	20	7	14	21	9	15	9	10	20	22	4	31	24	40	23	23	27
c27646_g1_i1	16	47	20	42	27	12	15	35	25	13	23	33	38	13	58	16	27	31	31	47
c27645_g2_i2	163	223	629	371	194	285	319	465	490	964	313	441	315	364	98	245	202	403	396	155
c27645_g2_i1	54	27	94	184	65	65	87	210	105	103	81	137	94	114	32	39	30	217	192	59
c27645_g1_i1	216	406	536	619	294	306	417	720	593	1115	442	546	560	614	316	326	224	624	665	293
c27644_g2_i1	76	112	146	164	117	123	158	223	157	113	143	156	84	142	129	156	103	164	152	96
c27643_g8_i1	45	12	26	24	17	21	26	37	31	35	14	26	30	21	6	10	23	38	21	13
c27643_g6_i1	187	220	155	150	177	129	159	195	215	221	105	275	331	164	243	178	228	179	162	172
c27643_g5_i1	7	17	5	55	32	24	19	25	132	70	8	12	6	13	2	20	5	4	7	7
c27643_g4_i1	9	23	19	29	25	8	29	15	29	39	15	13	31	19	38	22	14	6	19	14
c27643_g3_i2	8	35	36	90	78	57	63	92	379	159	21	20	13	17	7	48	10	16	31	18
c27643_g3_i1	10	46	30	57	55	43	31	65	360	162	9	14	11	10	3	32	11	9	25	8
c27643_g2_i3	115	65	104	124	83	207	95	204	224	123	651	440	335	154	69	82	105	249	183	146
c27643_g2_i2	412	273	447	562	336	287	423	1051	1102	468	414	618	465	725	211	345	439	849	824	524
c27643_g2_i1	513	328	624	795	442	303	564	1466	1401	620	394	517	488	967	228	475	539	895	1149	547
c27642_g2_i4	8	24	13	78	30	21	27	34	90	64	18	12	26	23	23	41	9	16	17	31
c27642_g2_i3	5	30	11	13	7	9	33	17	10	4	14	8	15	28	23	14	6	14	7	23
c27642_g2_i2	11	75	30	87	62	32	77	40	95	104	15	20	26	19	46	62	16	18	36	21
c27642_g2_i1	3	23	10	9	5	9	38	23	19	10	16	9	17	30	14	17	3	14	8	13
c27642_g1_i1	346	1004	611	730	420	375	455	1126	1019	920	506	620	600	561	592	541	555	823	723	627
c27641_g3_i1	29	129	76	191	119	87	93	171	244	301	37	53	52	62	49	55	23	52	121	33
c27641_g2_i3	68	379	196	274	237	121	164	387	772	386	96	86	43	122	76	100	59	83	185	73
c27641_g2_i2	61	165	100	134	232	99	99	241	381	173	58	158	69	120	42	75	116	94	126	59
[truncated: 23,775 more rows]
