# Supplementary material for: propr: An R-package for Identifying Proportionally Abundant Features Using Compositional Data Analysis
Source: Sci Rep. 2017 Nov 24;7:16252. doi: 10.1038/s41598-017-16520-0 (PMC5701231; doi:10.1038/s41598-017-16520-0)
Supplement: Supplementary file 4 — S2 Data [file 41598_2017_16520_MOESM4_ESM.csv]

	SPAC1002.02	SPAC1002.03c	SPAC1002.04c	SPAC1002.05c	SPAC1002.07c	SPAC1002.08c	SPAC1002.09c	SPAC1002.10c	SPAC1002.12c	SPAC1002.13c	SPAC1002.14	SPAC1002.17c	SPAC1002.18	SPAC1002.19	SPAC1006.01	SPAC1006.02	SPAC1006.04c	SPAC1006.05c	SPAC1006.07	SPAC1006.09	SPAC1039.01	SPAC1039.02	SPAC1039.03	SPAC1039.04	SPAC1039.06	SPAC1039.07c	SPAC1039.08	SPAC1039.09	SPAC1039.10	SPAC105.02c	SPAC105.03c	SPAC1071.02	SPAC1071.03c	SPAC1071.04c	SPAC1071.06	SPAC1071.07c	SPAC1071.09c	SPAC1071.10c	SPAC1071.11	SPAC1093.01	SPAC1093.03	SPAC1093.05	SPAC10F6.01c	SPAC10F6.02c	SPAC10F6.03c	SPAC10F6.04	SPAC10F6.05c	SPAC10F6.06	SPAC10F6.08c
timepoint0	3.845	7.2	1.43	0.53	6.82	0.915	12.45	2.1	2.355	48.225	2.045	0.98	2.399999856	1.36	4.199999748	2.22	0.335	2.11	109.685	1.8099998914	0.81	7.7449995353	2.26	1.265	2.855	1.125	2	2.549999847	2.115	6.31	2.23	2.6049998437	2.4	0.715	2.77	182.9149890251	3.07	192.305	1.4599999124	2.0099998794	1.755	4.46	29.89	3	27.23	1.9	2.01	17.89	3.26
timepoint0.5	3.859230345	5.71461912	1.189258499	0.624642948	2.9641337704	0.7695487635	18.262622385	0.928750935	4.670261259	12.6169167435	1.4304813855	12.51894728	4.13922072	27.3065696	11.71127874	1.503462366	0.312665818	2.384451709	32.69456806705	1.869121297	3.652792767	8.672644983	14.9010614	4.5877877705	8.861020675	13.83680925	11.962538	31.4715747	8.676853911	5.651338853	2.012840816	2.136673621	1.90800576	0.6144642075	1.817013078	102.91090564	2.1899662028	132.82808845765	1.155524446	2.24115603	1.52538269715	1.470148908	10.8123942528	2.02980102	14.25106557	1.58675213	2.470062066	43.59097079	1.93928109
timepoint1	2.212821339	4.463831808	1.1032649342	0.578799379	3.365384242	0.61942572	20.606222835	1.118013246	3.9581085525	16.82289821625	1.349967895	214.5347008	90.3117	419.002808	15.76351014	1.0372354374	0.2508643815	2.152290941	15.2071605589	1.5723867476	28.58367123	119.4570212	5.165782344	3.696825121	10.2263601875	3.0733574625	6.169849	12.45025005	13.63357341	6.412501533	1.4976288858	1.7914477153	1.47524064	0.4783237745	1.419703391	27.94904068255	2.2294282898	117.504277994	0.92656272	1.5800627286	1.346680296	1.314669294	7.0618663976	2.0503053	11.451483918	1.30743218	2.064453915	61.985273789	1.4708085602
timepoint2	1.69314286625	3.57626736	0.859582724	0.548792581	2.9374079636	0.33889190805	14.859148455	0.893248104	2.774012433	8.940880278	0.87183718125	10.73856266	4.04217624	30.63252848	10.5499317	0.7571502474	0.263829853	1.433824547	10.9768470285	1.464349549	1.533740508	34.47807572	3.934711528	2.464134739	3.733332185	3.75775155	7.8454056	9.811590375	7.555604004	3.781112274	0.8882070599	1.058301048	0.752619048	0.22335160705	0.953739531	17.29632606606	1.1352070396	91.8253028893	0.5729232282	1.2483023595	0.85589150985	1.1007534666	5.9925328169	1.2051489	6.9188968408	1.24069031	1.012065351	46.139324363	0.8489278958
timepoint3	1.2010768765	2.96008524	0.685299043	0.3448792309	2.3370480012	0.21930192045	8.65317579	0.78697374	1.844828814	5.94739586775	0.758503997	9.56165322	4.71575856	23.7103284	6.61794126	0.6826822344	0.264962086	0.9972252038	7.77589541445	1.3850021174	1.086898419	29.030619127	3.34567236	1.847953998	2.315999982	2.45721465	5.4292446	11.3367441	3.5714344725	2.493198997	0.8253195881	1.0415402175	0.587807184	0.1472950479	0.7208978738	16.06732969264	1.56802399	91.225953588	0.4099826876	0.8320444647	0.67255164405	0.9350234792	6.155014558	1.0618296	6.5454943015	0.99532621	0.6699455625	32.484846267	0.7561839928
timepoint4	0.91548323415	1.719403992	0.3684964998	0.2422700808	1.3486888272	0.13657966185	4.907943135	0.47560212	1.1042545074	4.930524	0.47278729235	5.76293214	2.43083928	14.26295104	3.43158522	0.4559935056	0.176970785	0.7014286926	6.622604804	0.950753904	0.7207945947	15.50263984	2.661745736	1.2417995205	1.2476192975	1.6695232875	3.4916022	8.565161085	2.2112360955	1.4773304537	0.4601829561	0.6075403924	0.348894528	0.10742124965	0.4685130356	11.15673982563	0.8742144894	61.6850902428	0.2387519896	0.5316963756	0.5171649093	0.869049286	4.1000872206	0.7020714	4.7596983476	0.61364832	0.4079062845	14.230722152	0.4138483936
timepoint6	0.5172143276	1.88111556	0.3517891091	0.237198267	1.1019989244	0.08600430504	4.419084174	0.467902512	1.0462525059	3.98941650075	0.52807145425	2.380821114	1.493322792	7.42477652	3.09890238	0.4858529274	0.1752256695	0.562204014	8.38338139955	1.0449880064	0.712014786	5.99231292835	2.59369013	1.2549041109	1.05214415675	1.37957985	3.8466678	10.1422272	2.062862289	0.9668128996	0.4995077796	0.6707227397	0.285344136	0.0578716138	0.3687342285	18.17547774716	0.5707521118	63.854606023	0.1737636082	0.4733496534	0.43752843225	0.77659973	4.7475440754	0.61174026	5.2328533628	0.582668212	0.3903606528	12.501329843	0.3183206788
timepoint9	0.38402679585	1.640109672	0.3136523962	0.1714460324	0.880221595	0.055171364295	3.927712305	0.384672624	0.8173196118	2.601483302175	0.51962699485	1.14943171	1.32278832	5.281588016	2.89148916	0.4206899112	0.1713846265	0.3964565932	5.63385924315	0.9913336334	0.753416721	5.632820776	2.523479162	0.959129831	0.8589607245	0.9806547375	2.973024	7.61324226	1.797713622	0.6419505633	0.4004848303	0.60463256115	0.18795456	0.05408737334	0.2330759715	14.40146315735	0.5303812741	46.1596691402	0.12282885976	0.4688529417	0.2961068292	0.4918252512	4.32846057	0.55501011	3.9072985966	0.583718	0.2855079375	10.789373128	0.3018231228
timepoint12	0.34355655595	1.372047408	0.2438280559	0.1737161231	0.784741595	0.05820375939	2.963950833	0.34177437	0.6283040619	2.6609658015	0.38456349745	1.119212528	0.87941316	4.522509728	2.029203876	0.3491126934	0.1457558602	0.4069765257	6.6047151805	0.8105832324	0.93416247	4.229494932	1.8809899318	0.84470609025	0.6516664262	0.83107254375	2.3220548	6.05137542	1.39427785845	0.73789016955	0.3264109649	0.4875163199	0.191024832	0.0502468967	0.213239863	14.40273002664	0.3445113783	37.30592194055	0.1076489536	0.4235766264	0.3079149606	0.4843266086	3.4645546824	0.48056997	3.818849566	0.438653076	0.2734383096	7.273812806	0.2462570748
timepoint16	0.32505426215	1.233854784	0.2259978578	0.1533019064	0.903062798	0.06174876585	2.342622129	0.330728433	0.5253405888	2.76723103575	0.38090392905	0.834055264	0.668434872	3.322236968	1.718552556	0.331491732	0.1547906896	0.4141534164	7.028648253925	0.6731884492	0.989390214	3.4804050378	1.510409754	0.7316331165	0.4906236989	0.754240725	1.96152246	3.8581653	1.40071934475	0.55679499314	0.25426597368	0.4120704662	0.13247484	0.03678303343	0.2142622146	14.8042438165	0.32175892062	30.28010876485	0.0885366922	0.488094531	0.31475407275	0.723272402	3.07215475714	0.44217816	3.8576465977	0.405585267	0.2147561988	5.6234971594	0.2317519004
timepoint20	0.3893733837	1.258507728	0.267374822	0.199208238	0.9401797614	0.06159023295	2.8150611585	0.381646083	0.7460612682	3.13576745025	0.44260055655	0.951550992	0.787646352	3.437332	1.90520148	0.303134229	0.1625830978	0.4742279649	8.19479997905	0.889775366	1.100919195	3.48028429325	2.045228358	0.9404307275	0.5538286596	0.690531975	2.1828588	5.09089956	1.721329128	0.6761843956	0.311174646	0.5591498603	0.18850422	0.044407182105	0.22968414805	15.9663247613	0.33073771278	29.1584456222	0.0945837056	0.4767224535	0.3115344375	0.6048895962	3.26646331046	0.41317677	4.1464449824	0.446537392	0.2418361047	6.3758550268	0.2514644032
timepoint24	0.3379391263	1.270651032	0.2432131988	0.172405131	0.9026800596	0.054308019705	2.48793579	0.363611661	0.6531005163	2.7621478314	0.39399781865	0.861215278	0.707122488	3.088177568	1.62918168	0.3504634524	0.1581880787	0.3909884227	7.59562767821	0.765691178	1.066222035	2.9244269599	1.779412808	0.84697863745	0.60681012225	0.5652300375	1.8787792	3.115757025	1.6083574605	0.5913412714	0.2795065944	0.4729765124	0.152897928	0.035339447	0.2149691463	16.861608630825	0.3548118116	26.6143043176	0.08813064722	0.5248565667	0.26648981775	0.6303774704	3.2606711067	0.44275323	3.9681821536	0.412447288	0.2250214698	5.5005026938	0.2339112266
timepoint48	0.22224632148	1.287673056	0.2225880371	0.1819261835	0.8208420374	0.0413940327	2.4963685485	0.471750027	0.69432448515	1.771755491325	0.43660388035	0.4727242268	0.6658872	2.026438488	1.9090995	0.4380611448	0.18676505605	0.2201349496	3.9791765607	0.719930396	1.20317076	2.3633179744	1.753332634	0.864649005	0.6711082339	0.40534273125	1.290653	2.325277017	1.86747594525	0.3262576666	0.26639871015	0.5421599461	0.130477524	0.03096067403	0.1678224721	13.63815154575	0.34423297228	25.9851515874	0.0654123946	0.4269064929	0.19114657263	0.36435078	3.42241773314	0.54168732	3.22839492675	0.398309654	0.19391206464	4.9733063985	0.1474994172
timepoint72	0.20041812575	1.231452792	0.2337257208	0.169114891	0.785823929	0.049551930225	2.758181964	0.425126898	0.7541109879	1.88756999895	0.42340655465	0.4466705936	0.697384848	2.033852936	1.993538106	0.43908159	0.1923794115	0.2287616846	3.95012385601	0.6629200115	1.279780236	2.13550538265	1.795477114	0.8095674136	0.64950995905	0.40198541625	1.3621881	2.78117586	1.447279695	0.30414002497	0.287831898	0.51739017335	0.123466944	0.028961772125	0.1508538399	12.31176427556	0.3397996344	24.33869963805	0.08821435778	0.4818945252	0.19552554333	0.34060455364	3.6972767279	0.47297943	2.96816081205	0.457083665	0.1991828595	5.123316732	0.168038982
timepoint96	0.19635609088	1.1269188	0.2000144432	0.181639109	0.8148474961	0.036803822655	2.4027515205	0.345801414	0.70982985225	1.791948552675	0.3771535422	0.4576791688	0.65583576	1.993176968	2.068434186	0.360688395	0.1646546239	0.2052361974	3.007958114425	0.5995558935	1.517998077	2.8901872443	2.2043683824	0.8089570511	0.65971075985	0.3903312375	1.13694692	3.034575735	1.622625039	0.27474946472	0.2918962291	0.38772119255	0.0677664672	0.02749616012	0.134231153	10.79761329455	0.2841798304	21.62009539135	0.08591798948	0.413169771	0.14659189623	0.32578977164	3.2304729408	0.43409634	2.6259043552	0.388269598	0.1761748317	4.595425768	0.14831972122
timepoint168	0.156929618525	1.05901164	0.212923997	0.155757301	0.7221700046	0.02973919641	2.0061878955	0.345632028	0.61906527915	1.4672217054	0.35980145135	0.2181128474	0.60598128	2.213522944	1.5832824	0.3345351744	0.1564757329	0.175647583	2.89647241578	0.5996509366	3.57673482	1.9277783641	1.580383874	0.9118141505	0.6510688176	0.2994255	0.86168056	3.04927266	0.742245714	0.2149856122	0.2351066923	0.35382508885	0.0979148088	0.027424254	0.10344562784	10.47913632975	0.22599253628	16.5323954663	0.0677736964	0.360798015	0.139415313375	0.3307666232	3.3186642825	0.4448028	2.13284949262	0.357270965	0.1939959942	3.6147777253	0.09882867344
[truncated: 2,982 more columns]
