# Supplementary material for: propr: An R-package for Identifying Proportionally Abundant Features Using Compositional Data Analysis
Source: Sci Rep. 2017 Nov 24;7:16252. doi: 10.1038/s41598-017-16520-0 (PMC5701231; doi:10.1038/s41598-017-16520-0)
Supplement: Supplementary file 5 — S3 Data [file 41598_2017_16520_MOESM5_ESM.csv]

c2_g1_i1:
- GO:0005737
- GO:0016021
c12_g1_i1:
- GO:0030659
- GO:0043197
- GO:0016459
- GO:0043025
- GO:0048471
- GO:0043234
- GO:0005524
- GO:0000146
- GO:0015031
- GO:0032880
- GO:0055085
- GO:0016192
- GO:0006833
c49_g1_i1:
- GO:0005737
- GO:0046872
- GO:0047429
- GO:0000166
- GO:0009117
c50_g1_i1:
- GO:0005856
- GO:0005829
- GO:0016020
- GO:0006936
c51_g1_i1:
- GO:0005634
- GO:0003677
- GO:0003700
- GO:0030218
- GO:0006351
c54_g1_i1:
- GO:0016023
- GO:0010008
- GO:0016021
- GO:0005770
- GO:0005385
- GO:0007595
- GO:0061088
- GO:0009636
- GO:0033189
- GO:0010043
- GO:0055069
c55_g1_i1:
- GO:0009986
- GO:0005794
- GO:0016020
- GO:0005093
- GO:0005097
- GO:0015031
- GO:0007264
c56_g1_i1:
- GO:0030054
- GO:0005887
- GO:0031594
- GO:0045211
- GO:0005524
- GO:0004714
- GO:0043525
- GO:2000541
- GO:0001934
- GO:0008582
- GO:0006355
- GO:0071340
c59_g1_i1:
- GO:0005634
- GO:0004879
- GO:0046872
- GO:0001972
- GO:0043565
- GO:0003707
- GO:0008270
- GO:0009952
- GO:0048514
- GO:0009566
- GO:0030900
- GO:0060173
- GO:0001945
- GO:0001893
- GO:0045736
- GO:0010596
- GO:0001937
- GO:0000122
- GO:0001764
- GO:0060674
- GO:0045893
- GO:0009956
- GO:0060849
- GO:0032355
- GO:0007519
- GO:0060707
c59_g1_i2:
- GO:0005634
- GO:0004879
- GO:0046872
- GO:0001972
- GO:0043565
- GO:0003707
- GO:0008270
- GO:0009952
- GO:0048514
- GO:0009566
- GO:0030900
- GO:0060173
- GO:0001945
- GO:0001893
- GO:0045736
- GO:0010596
- GO:0001937
- GO:0000122
- GO:0001764
- GO:0060674
- GO:0045893
- GO:0009956
- GO:0060849
- GO:0032355
- GO:0007519
- GO:0060707
c65_g1_i1:
- GO:0005615
- GO:0016020
- GO:0042056
- GO:0001525
- GO:0050930
- GO:0016331
- GO:0045776
- GO:0009887
- GO:0043536
- GO:0051781
- GO:0008284
- GO:0050679
- GO:1901492
- GO:0060754
- GO:0002052
- GO:0031954
- GO:0050714
- GO:0030947
- GO:0042493
- GO:0048010
c75_g1_i1:
- GO:0005634
- GO:0003677
- GO:0046872
- GO:0008270
- GO:0006355
- GO:0006351
c79_g1_i1:
- GO:0005622
- GO:0005097
- GO:0032851
c80_g1_i1:
- GO:0005737
- GO:0009897
- GO:0005887
- GO:0051636
- GO:0005540
- GO:0030169
- GO:0005041
- GO:0015035
- GO:0005044
- GO:0001525
- GO:0005975
- GO:0007155
- GO:0042742
- GO:0030214
- GO:0044281
c84_g1_i1:
- GO:0030054
- GO:0016023
- GO:0005829
- GO:0005783
- GO:0045121
- GO:0043005
- GO:0005886
- GO:0045211
- GO:0050681
- GO:0008013
- GO:0030159
- GO:0003713
- GO:0030521
- GO:0035556
- GO:0045893
- GO:0008104
- GO:0007268
c87_g1_i1:
- GO:0004190
- GO:0004519
- GO:0003723
- GO:0003964
- GO:0090305
- GO:0006508
- GO:0006278
c87_g2_i1:
- GO:0005737
- GO:0000943
- GO:0004190
- GO:0005524
- GO:0003677
- GO:0003887
- GO:0046872
- GO:0008233
- GO:0004540
- GO:0004523
- GO:0003723
- GO:0003964
- GO:0008270
- GO:0015074
- GO:0006310
- GO:0006508
- GO:0006278
- GO:0032197
- GO:0046797
c96_g1_i1:
- GO:0008168
- GO:0008033
c98_g1_i1: GO:0030036
c102_g1_i1:
- GO:0045177
- GO:0009986
- GO:0005737
- GO:0005886
- GO:0042384
- GO:0001736
- GO:0032053
- GO:0007275
- GO:0008104
- GO:0008589
c104_g1_i1:
- GO:0005789
- GO:0016021
- GO:0016020
- GO:0005741
- GO:0005778
- GO:0005886
- GO:0005524
- GO:0004467
- GO:0042803
- GO:0035338
- GO:0007405
- GO:0019432
c106_g1_i1:
- GO:0005783
- GO:0005793
- GO:0005794
- GO:0005509
- GO:0015031
- GO:0016192
c124_g1_i1:
- GO:0080008
- GO:0016567
c125_g1_i1:
- GO:0005665
- GO:0003677
- GO:0046872
- GO:0008270
- GO:0006355
- GO:0006366
c140_g1_i1:
- GO:0015030
- GO:0032183
- GO:0070140
- GO:0004221
- GO:0030576
- GO:0008283
- GO:0016926
- GO:0006511
c143_g1_i1:
- GO:0005737
- GO:0016021
- GO:0005634
- GO:0003714
- GO:0030336
- GO:0035024
- GO:0006355
- GO:0006351
c157_g1_i1:
- GO:0005634
- GO:0003677
- GO:0003700
- GO:0003714
- GO:0014707
- GO:0060539
- GO:0060021
- GO:0006366
c157_g1_i2:
- GO:0005634
- GO:0003677
- GO:0003700
- GO:0003714
- GO:0014707
- GO:0060539
- GO:0060021
- GO:0006366
c165_g1_i1:
- GO:0005737
- GO:0005874
- GO:0031110
c171_g1_i1:
- GO:0005720
- GO:0005524
- GO:0003682
- GO:0003677
- GO:0003678
- GO:0046872
- GO:0008270
- GO:0006306
- GO:0006310
- GO:0006281
- GO:0030900
- GO:0006355
c171_g1_i2:
- GO:0005634
- GO:0005524
- GO:0003677
- GO:0004386
- GO:0046872
- GO:0008270
- GO:0006281
c184_g1_i1:
- GO:0005737
- GO:0030496
- GO:0005634
- GO:0019887
- GO:0007049
- GO:0006913
- GO:0045648
- GO:0010627
c191_g1_i1: GO:0016021
c194_g1_i1:
- GO:0005783
- GO:0016021
- GO:0004091
- GO:0016042
c221_g1_i1:
- GO:0005813
- GO:0005634
- GO:0030154
- GO:0030308
- GO:0045599
- GO:0045892
- GO:0006351
c229_g1_i1: GO:0016021
c233_g1_i1: GO:0005730
c251_g1_i1:
- GO:0016459
- GO:0005923
- GO:0003774
c258_g1_i1:
- GO:0005634
- GO:0003700
- GO:0000976
- GO:0006351
c268_g1_i1:
- GO:0005615
- GO:0001660
- GO:0006955
- GO:0051781
c273_g1_i1:
- GO:0005615
- GO:0005886
- GO:0005578
- GO:0001664
- GO:0009952
- GO:0009798
- GO:0060070
- GO:0061303
- GO:0072498
- GO:0007492
- GO:0061072
- GO:0032331
- GO:0045880
c305_g1_i1:
- GO:0016021
- GO:0005886
- GO:0045028
c339_g2_i1:
- GO:0005737
- GO:0031012
- GO:0005615
- GO:0005886
- GO:0061133
- GO:0001968
- GO:0005178
- GO:0010577
- GO:0030165
- GO:0048018
- GO:0042813
- GO:0017147
- GO:0060349
- GO:0007420
- GO:0003214
- GO:0007267
- GO:0031668
- GO:0071481
- GO:0002063
- GO:0030199
- GO:0060028
- GO:0048546
- GO:0042733
- GO:0008406
- GO:0071425
- GO:0008584
- GO:0043066
- GO:0030514
- GO:0090090
- GO:0010667
- GO:0030308
- GO:0030336
- GO:0043154
- GO:0061185
- GO:0050680
- GO:0010719
- GO:0043508
- GO:0042662
- GO:0050732
- GO:2000041
- GO:0045892
- GO:0001843
- GO:0003151
- GO:0001569
- GO:0090179
- GO:0045766
- GO:0043065
- GO:0090263
- GO:0035413
- GO:0033630
- GO:0030307
- GO:0008284
- GO:0045600
- GO:0045669
- GO:0033138
- GO:0045944
- GO:2000035
- GO:0042493
- GO:0061056
- GO:0090244
c346_g1_i1:
- GO:0016021
- GO:0030195
c346_g2_i1: GO:0016021
c396_g1_i1:
- GO:0005813
- GO:0005929
- GO:0005829
- GO:0005932
- GO:0000922
- GO:0006915
- GO:0019722
- GO:0042632
- GO:0042384
- GO:0048589
- GO:0016197
- GO:0050673
- GO:0001736
- GO:0045444
- GO:0000086
- GO:0042593
- GO:0060122
- GO:0040015
- GO:0030728
- GO:0045598
- GO:0051492
- GO:0046548
- GO:0007605
- GO:0007286
- GO:0006641
c404_g1_i1:
- GO:0005643
- GO:0051028
- GO:0015031
c410_g1_i1:
- GO:0030054
- GO:0005829
- GO:0030027
- GO:0005743
- GO:0005634
- GO:0045335
- GO:0005886
- GO:0014069
- GO:0045211
- GO:0042803
- GO:0030675
- GO:0048365
- GO:0051014
- GO:0060996
- GO:0021816
- GO:0046847
- GO:2001223
- GO:0048812
- GO:0007165
c418_g1_i1:
- GO:0005615
- GO:0070700
- GO:0005125
- GO:0007411
- GO:0030509
- GO:0060445
- GO:0048754
- GO:0051216
- GO:0048596
- GO:0030326
- GO:0009880
- GO:0060272
- GO:0030855
- GO:0040007
- GO:0048762
- GO:0001707
- GO:0001823
- GO:0072136
- GO:0072133
- GO:0070487
- GO:0072125
- GO:0043407
- GO:0072040
- GO:0045839
- GO:0050768
- GO:0045665
- GO:0045746
- GO:0060686
- GO:0045892
- GO:0072134
- GO:0042475
- GO:0001503
- GO:0060389
- GO:0043065
- GO:0030501
- GO:1900006
- GO:0034116
- GO:1900106
- GO:0045666
- GO:0045669
- GO:0010862
- GO:0010800
- GO:0045944
- GO:0034504
- GO:0060687
- GO:0060395
- GO:0043401
- GO:0001657
c419_g1_i1:
- GO:0005634
- GO:0003677
- GO:0003714
- GO:0008285
- GO:0000122
- GO:0006351
c425_g1_i2:
- GO:0005737
- GO:0046872
- GO:0008270
- GO:0007411
- GO:0007010
- GO:0045944
c437_g1_i1: GO:0016021
c438_g1_i1:
- GO:0016581
- GO:0005667
- GO:0003682
- GO:0004407
- GO:0046872
- GO:0043565
- GO:0003700
- GO:0000989
- GO:0044212
- GO:0008270
- GO:0006333
- GO:0000122
- GO:0045944
c441_g1_i1:
- GO:0016021
- GO:0005319
- GO:0008643
c442_g1_i1: GO:0016021
c444_g1_i1:
- GO:0005737
- GO:0005634
- GO:0046872
- GO:0004721
- GO:0051301
- GO:0016568
- GO:0007126
- GO:0007067
- GO:0007275
c451_g1_i1:
- GO:0005789
- GO:0030134
- GO:0005794
- GO:0000139
- GO:0016021
- GO:0005537
- GO:0046872
- GO:0006888
- GO:0006457
- GO:0015031
c452_g1_i1: GO:0016021
c457_g1_i1:
- GO:0005524
- GO:0046872
- GO:0004674
- GO:0006417
c473_g1_i1: GO:0005737
c475_g1_i1:
- GO:0005789
- GO:0008389
- GO:0009055
- GO:0020037
- GO:0005506
- GO:0016712
- GO:0046226
- GO:0042738
- GO:0044281
- GO:0008202
- GO:0006805
c478_g1_i1:
- GO:0046872
- GO:0003723
- GO:0003964
- GO:0006278
c480_g1_i1:
- GO:0032154
- GO:0030139
- GO:0030496
- GO:0055038
- GO:0030306
- GO:0005509
- GO:0042803
- GO:0017137
- GO:0007049
- GO:0000910
- GO:0006810
c485_g1_i1:
- GO:0005634
- GO:0003677
- GO:0046872
- GO:0008285
- GO:0006950
- GO:0007165
c490_g1_i1:
- GO:0005737
- GO:0005641
- GO:0005886
- GO:0006886
- GO:0007165
c491_g1_i1:
- GO:0030054
- GO:0043034
- GO:0005886
- GO:0014069
- GO:0045211
- GO:0030018
- GO:0090279
- GO:2001257
- GO:2001256
- GO:0051592
- GO:0003009
- GO:0048741
c513_g1_i1:
- GO:0005634
- GO:0046872
- GO:0008270
- GO:0007399
- GO:0006355
- GO:0006351
c519_g1_i1:
- GO:0005929
- GO:0005875
- GO:0005524
- GO:0003777
- GO:0007018
- GO:0045879
- GO:0045880
c528_g1_i1:
- GO:0005634
- GO:0046872
- GO:0003676
- GO:0008270
- GO:0006355
- GO:0006351
c543_g1_i1:
- GO:0005634
- GO:0003677
- GO:0046872
- GO:0008270
- GO:0006355
- GO:0006351
c560_g1_i1:
- GO:0016021
- GO:0005886
c572_g2_i1:
- GO:0005737
- GO:0016020
- GO:0008060
- GO:0046872
- GO:0005543
- GO:0008270
- GO:0060271
- GO:0046847
- GO:0043547
- GO:0032312
- GO:0007165
c587_g1_i1:
- GO:0003913
- GO:0006281
- GO:0018298
c592_g1_i1:
- GO:0005789
- GO:0005634
- GO:0008234
- GO:0016874
- GO:0004221
- GO:0006511
c596_g1_i1:
- GO:0005739
- GO:0005730
- GO:0005634
- GO:0005667
- GO:0003677
- GO:0030374
- GO:0009982
- GO:0004730
- GO:0003723
- GO:0045944
- GO:0008033
- GO:0031119
c607_g1_i1:
- GO:0005634
- GO:0003677
- GO:0046872
- GO:0042803
- GO:0003700
- GO:0008270
- GO:0030154
- GO:0007275
- GO:0045944
- GO:0043370
- GO:0043376
- GO:0006351
c609_g1_i1:
- GO:0005737
- GO:0005634
- GO:0071164
- GO:0009452
- GO:0006355
- GO:0006351
c624_g1_i1:
- GO:0042641
- GO:0031252
- GO:0005911
- GO:0005737
- GO:0005886
- GO:0005524
- GO:0000287
- GO:0005543
- GO:0004674
- GO:0005083
- GO:0031532
- GO:0031032
- GO:0016477
- GO:0035556
c625_g1_i1:
- GO:0005737
- GO:0005524
- GO:0051020
- GO:0004708
- GO:0046872
- GO:0004674
- GO:0007409
- GO:0016358
- GO:0030833
c628_g1_i1:
- GO:0016021
- GO:0005886
- GO:0005509
- GO:0009953
- GO:0042733
- GO:0006897
- GO:0001942
- GO:0001822
- GO:0090090
- GO:0030279
- GO:0042475
- GO:0009954
- GO:0043113
- GO:0001932
- GO:0051124
- GO:0016055
c630_g1_i2:
- GO:0005634
- GO:0046872
- GO:0043565
- GO:0003700
- GO:0008270
- GO:0007275
- GO:0006351
c631_g1_i1:
- GO:0090498
- GO:0005797
- GO:0000138
- GO:0005886
- GO:0006886
- GO:0031001
c631_g2_i1:
- GO:0090498
- GO:0005797
- GO:0000138
- GO:0005886
- GO:0006886
- GO:0031001
c634_g1_i1:
- GO:0005634
- GO:0003677
- GO:0003700
- GO:0007588
- GO:0007165
- GO:0006366
c635_g1_i1:
- GO:0005634
- GO:0005524
- GO:0016874
- GO:0046872
- GO:0019948
- GO:0016925
c636_g1_i1:
- GO:0005622
- GO:0005097
- GO:0032851
c647_g2_i1:
- GO:0005634
- GO:0043565
- GO:0003700
- GO:0006351
c648_g1_i1:
- GO:0005737
- GO:0005730
- GO:0003677
- GO:0006469
- GO:0006355
- GO:0006366
c651_g1_i1: GO:0005737
c654_g1_i1:
- GO:0016023
- GO:0005829
- GO:0005794
- GO:0000139
- GO:0016021
c663_g1_i1: GO:0016021
c680_g2_i1:
- GO:0016021
- GO:0030670
- GO:0035355
- GO:0042498
- GO:0004888
- GO:0071726
- GO:0042496
- GO:0006954
- GO:0045087
- GO:0043123
- GO:0043507
c681_g1_i1:
- GO:0004519
- GO:0046872
- GO:0003723
- GO:0003964
- GO:0090305
- GO:0006278
c686_g1_i1:
- GO:0005622
- GO:0008219
- GO:0006895
- GO:0007626
- GO:0007399
- GO:0008104
- GO:0015031
- GO:0035176
c691_g1_i1: GO:0005634
c691_g1_i2: GO:0005634
c701_g1_i1:
- GO:0008233
- GO:0006508
c701_g2_i1:
- GO:0008233
- GO:0006508
c703_g1_i1:
- GO:0005815
- GO:0005634
- GO:0000978
- GO:0001078
- GO:0004871
- GO:0043123
c704_g1_i1:
- GO:0032302
- GO:0000228
- GO:0005524
- GO:0019237
- GO:0003684
- GO:0008094
- GO:0000406
- GO:0000404
- GO:0000403
- GO:0043570
- GO:0000710
- GO:0007131
- GO:0016447
c711_g1_i1:
- GO:0016021
- GO:0030169
- GO:0005044
- GO:0004888
- GO:0007155
- GO:0006707
- GO:0016358
- GO:0016322
- GO:0048680
c720_g1_i1:
- GO:0005743
- GO:0042719
- GO:0046872
- GO:0008270
- GO:0045039
- GO:0006626
c725_g1_i1:
- GO:0016602
- GO:0016580
- GO:0003682
- GO:0003677
- GO:0046872
- GO:0035064
- GO:0035091
- GO:0032403
- GO:0008270
- GO:0016568
- GO:0048133
- GO:0007141
- GO:0043066
- GO:0045893
- GO:0030511
- GO:2000772
- GO:0040008
- GO:2001020
- GO:0072520
- GO:0007165
- GO:0030317
- GO:0007286
- GO:0006351
c735_g1_i1:
- GO:0017112
- GO:0070374
c740_g1_i1:
- GO:0034464
- GO:0005813
- GO:0060170
- GO:0007420
- GO:0001654
- GO:0045444
- GO:0007507
- GO:0060173
- GO:0060021
- GO:0008104
- GO:0007224
c741_g1_i1:
- GO:0004430
- GO:0005524
- GO:0048015
c742_g1_i1:
- GO:0005762
- GO:0003735
- GO:0006412
c757_g1_i1:
- GO:0005942
- GO:0035014
- GO:0043551
c758_g1_i1:
- GO:0016021
- GO:0005886
- GO:0004930
- GO:0042813
- GO:0007275
- GO:0016055
c760_g2_i1:
- GO:0005622
- GO:0005096
- GO:0043547
- GO:0051056
c762_g1_i1:
- GO:0005779
- GO:0046872
- GO:0008270
- GO:0007031
- GO:0016558
c763_g1_i1:
- GO:0044445
- GO:0005634
- GO:0043234
- GO:0007173
- GO:0008543
- GO:0045792
- GO:0006469
- GO:0032007
- GO:0048011
- GO:0048015
- GO:0043523
c766_g1_i1:
- GO:0016787
- GO:0046872
c771_g1_i1:
- GO:0016021
- GO:0005391
c772_g1_i1:
- GO:0016607
- GO:0005681
- GO:0046872
- GO:0000166
- GO:0003723
- GO:0008270
- GO:0006397
- GO:0008380
c772_g1_i2:
- GO:0016607
- GO:0005681
- GO:0046872
- GO:0000166
- GO:0003723
- GO:0008270
- GO:0006397
- GO:0008380
c776_g1_i1:
- GO:0010008
- GO:0016021
- GO:0046872
- GO:0016491
- GO:0022900
- GO:0006811
- GO:0055072
c778_g2_i1:
- GO:0005813
- GO:0060170
- GO:0030659
- GO:0005789
- GO:0016021
- GO:0005932
- GO:0036038
- GO:0042384
- GO:0030433
- GO:0010826
c779_g1_i1:
- GO:0016323
- GO:0031526
- GO:0005794
- GO:0016021
- GO:0005770
- GO:0043005
- GO:0043025
- GO:0048471
- GO:0030141
- GO:0005802
- GO:0030140
- GO:0005524
- GO:0004008
- GO:0016532
- GO:0006754
- GO:0001568
- GO:0001974
- GO:0051216
- GO:0006878
- GO:0021702
- GO:0030199
- GO:0015677
- GO:0048813
- GO:0010273
- GO:0042417
- GO:0048251
- GO:0051542
- GO:0042414
- GO:0031069
- GO:0001701
- GO:0007626
- GO:0048286
- GO:0048553
- GO:0042421
- GO:0018205
- GO:0043473
- GO:0048554
- GO:0051353
- GO:0021860
- GO:0010468
- GO:0002082
- GO:0001836
- GO:0019430
- GO:0046688
- GO:0010041
- GO:0010043
- GO:0042428
- GO:0043588
- GO:0042093
- GO:0006568
- GO:0006570
c779_g2_i1:
- GO:0016323
- GO:0031526
- GO:0005829
- GO:0005783
- GO:0016021
- GO:0005770
- GO:0043005
- GO:0043025
- GO:0048471
- GO:0030141
- GO:0005802
- GO:0030140
- GO:0005524
- GO:0004008
- GO:0016532
- GO:0006754
- GO:0001568
- GO:0001974
- GO:0051216
- GO:0006878
- GO:0021702
- GO:0030199
- GO:0015677
- GO:0048813
- GO:0010273
- GO:0042417
- GO:0048251
- GO:0051542
- GO:0042414
- GO:0031069
- GO:0001701
- GO:0007626
- GO:0048286
- GO:0007005
- GO:0048553
- GO:0048812
- GO:0042421
- GO:0042415
- GO:0018205
- GO:0043473
- GO:0048554
- GO:0051353
- GO:0021860
- GO:0010468
- GO:0002082
- GO:0001836
- GO:0019430
- GO:0010041
- GO:0010043
- GO:0042428
- GO:0043588
- GO:0042093
- GO:0006568
- GO:0006570
c790_g1_i1:
- GO:0005634
- GO:0003677
- GO:0046872
- GO:0008270
- GO:0006355
- GO:0006351
c792_g1_i1:
- GO:0005634
- GO:0051898
- GO:0031641
c797_g1_i1: GO:0016021
c805_g1_i1:
- GO:0046872
- GO:0003723
- GO:0003964
- GO:0006278
c809_g1_i1:
- GO:0015030
- GO:0000785
- GO:0010369
- GO:0000775
- GO:0007154
- GO:0051301
- GO:0034080
- GO:0007067
c818_g1_i1:
- GO:0005730
- GO:0005634
- GO:0005524
- GO:0016887
- GO:0051082
- GO:0006461
c822_g1_i1:
- GO:0005634
- GO:0004519
- GO:0008233
- GO:0003723
- GO:0003964
- GO:0015074
- GO:0090305
- GO:0006508
- GO:0006278
- GO:0006313
c825_g1_i1:
- GO:0070776
- GO:0000786
- GO:0003677
- GO:0004402
- GO:0046872
- GO:0008134
- GO:0008270
- GO:0035162
- GO:0043966
- GO:0030099
- GO:0045892
- GO:0006334
- GO:0045893
- GO:0035019
- GO:0006351
c825_g2_i1:
- GO:0070776
- GO:0000786
- GO:0003677
- GO:0004402
- GO:0046872
- GO:0008134
- GO:0008270
- GO:0043966
- GO:0030099
- GO:0045892
- GO:0006334
- GO:0045893
- GO:0006351
c835_g2_i1:
- GO:0001669
- GO:0010008
- GO:0016021
- GO:0005886
- GO:0000220
- GO:0015078
- GO:0015991
c859_g1_i1:
- GO:0005829
- GO:0008146
- GO:0050427
- GO:0051923
- GO:0006805
c861_g1_i1:
- GO:0005543
- GO:0005089
- GO:0007264
c863_g1_i1:
- GO:0005634
- GO:0003677
- GO:0046872
- GO:0008270
- GO:0006355
- GO:0006351
c877_g1_i1:
- GO:0005730
- GO:0003677
- GO:0003899
- GO:0006351
c879_g1_i1:
- GO:0016021
- GO:0005886
c892_g1_i1:
- GO:0005737
- GO:0005634
- GO:0008140
- GO:0006094
- GO:0042593
- GO:0032793
- GO:0051289
- GO:0006351
c909_g1_i1:
- GO:0005829
- GO:0047555
- GO:0030553
- GO:0046872
- GO:0046069
- GO:0055118
- GO:0042130
- GO:0010613
- GO:0043406
- GO:0060282
- GO:0055119
- GO:0007165
c923_g1_i1:
- GO:0016021
- GO:0005765
- GO:0006915
- GO:0006914
c926_g1_i1:
- GO:0005801
- GO:0030137
- GO:0005783
- GO:0005789
- GO:0005793
- GO:0033116
- GO:0070765
- GO:0016021
- GO:0042470
- GO:0030140
- GO:0030658
- GO:0042589
- GO:0034205
- GO:0035459
- GO:0048205
- GO:0048208
- GO:0007030
- GO:0006886
- GO:0045055
- GO:0006890
c930_g1_i1:
- GO:0005813
- GO:0005634
- GO:0046872
- GO:0004518
- GO:0090305
c939_g1_i1: GO:0007050
c962_g1_i1:
- GO:0005615
- GO:0004181
- GO:0008270
- GO:0007155
- GO:0006508
c979_g1_i1:
- GO:0031253
- GO:0005911
- GO:0043198
- GO:0016021
- GO:0005886
- GO:0016337
- GO:0007588
- GO:0001933
- GO:0030838
c988_g1_i1:
- GO:0016021
- GO:0005886
c995_g1_i1:
- GO:0005634
- GO:0003677
- GO:0003700
- GO:0000976
- GO:0009952
- GO:0000122
- GO:0030182
- GO:0048705
- GO:0006351
c1005_g1_i1: GO:0001527
c1010_g1_i1:
- GO:0005524
- GO:0016787
c1013_g1_i1:
- GO:0010008
- GO:0016021
- GO:0005765
- GO:0072345
- GO:0005245
- GO:0006874
- GO:0051209
- GO:0006939
c1013_g2_i1:
- GO:0010008
- GO:0016021
- GO:0005765
- GO:0072345
- GO:0005245
- GO:0006874
- GO:0051209
- GO:0006939
c1018_g1_i1:
- GO:0005576
- GO:0007275
c1022_g1_i1:
- GO:0005737
- GO:0005634
- GO:0005509
- GO:0004871
- GO:0004842
- GO:0008270
- GO:0007166
- GO:0023051
c1028_g1_i1:
- GO:0005789
- GO:0005925
- GO:0016021
- GO:0005730
- GO:0043565
- GO:0003700
- GO:0006986
- GO:0007165
- GO:0006351
c1029_g1_i1:
- GO:0005576
- GO:0005739
c1030_g1_i1:
- GO:0005737
- GO:0032587
- GO:0043325
- GO:0031532
- GO:0030866
- GO:0002244
- GO:0007229
- GO:0045744
- GO:0010920
- GO:0046488
- GO:0030845
- GO:0070527
- GO:0032233
- GO:0030836
- GO:0010925
- GO:0033625
- GO:0010572
- GO:0070528
- GO:0070560
- GO:0060305
- GO:0031529
- GO:0070493
- GO:0006904
c1031_g1_i2:
- GO:0005634
- GO:0005524
- GO:0046872
- GO:0004652
- GO:0003723
- GO:0006397
- GO:0043631
- GO:0006351
c1052_g1_i1:
- GO:0005737
- GO:0005634
- GO:0005524
- GO:0043140
- GO:0003676
- GO:0008283
- GO:0006307
- GO:0006355
- GO:0006351
c1053_g1_i1: GO:0016021
c1058_g1_i1:
- GO:0005737
- GO:0005524
- GO:0046872
- GO:0003676
- GO:0004672
- GO:0008270
- GO:0006397
c1067_g1_i1: GO:0005815
c1068_g1_i1:
- GO:0004177
- GO:0046872
- GO:0008235
- GO:0009987
- GO:0006508
c1074_g1_i1:
- GO:0030496
- GO:0007049
c1077_g1_i1:
- GO:0016471
- GO:0042626
- GO:0015992
c1079_g1_i1:
- GO:0005576
- GO:0016021
c1080_g1_i2:
- GO:0005789
- GO:0016020
- GO:0005528
- GO:0003755
- GO:0006457
c1082_g1_i1: GO:0005578
c1082_g1_i2: GO:0005578
c1083_g1_i1:
- GO:0005524
- GO:0043295
- GO:0004363
- GO:0000287
- GO:0042803
c1090_g1_i1:
- GO:0030054
- GO:0031462
- GO:0005737
- GO:0005730
- GO:0005634
- GO:0005507
- GO:0006878
- GO:0032088
- GO:0031398
- GO:0032434
c1091_g1_i1:
- GO:0007155
- GO:0007275
- GO:0042127
- GO:0008360
c1094_g1_i1:
- GO:0005576
- GO:0007275
c1095_g1_i1:
- GO:0010008
- GO:0019209
c1098_g1_i1:
- GO:0030425
- GO:0005887
- GO:0043025
- GO:0043235
- GO:0005524
- GO:0046872
- GO:0004702
- GO:0046332
- GO:0005025
- GO:0004675
- GO:0030509
- GO:0001502
- GO:0009953
- GO:0001654
- GO:0006954
- GO:0035108
- GO:0001550
- GO:0030501
- GO:0045669
- GO:0060041
- GO:0031290
- GO:0023014
c1100_g1_i1:
- GO:0000123
- GO:0071339
- GO:0043984
- GO:0043981
- GO:0043982
c1101_g1_i1:
- GO:0005694
- GO:0005634
- GO:0018024
- GO:0046872
- GO:0008270
- GO:0030154
- GO:0016049
- GO:0006355
- GO:0006351
c1112_g2_i1:
- GO:0019815
- GO:0016021
- GO:0050853
- GO:0043405
- GO:0042345
- GO:0014066
- GO:0051279
- GO:0006357
- GO:0050852
c1113_g1_i1:
- GO:0008234
- GO:0004221
- GO:0006511
c1125_g1_i1:
- GO:0005737
- GO:0005634
- GO:0016787
- GO:0000184
c1126_g1_i1: GO:0005576
c1126_g1_i2: GO:0005576
c1130_g1_i1:
- GO:0000287
- GO:0004749
- GO:0009165
c1132_g1_i1:
- GO:0005829
- GO:0005634
- GO:0016529
- GO:0005509
- GO:0042803
- GO:0000122
c1132_g1_i2:
- GO:0005829
- GO:0005634
- GO:0016529
- GO:0005509
- GO:0042803
- GO:0000122
c1134_g1_i1:
- GO:0005815
- GO:0005634
- GO:0051301
- GO:0007067
- GO:0000079
c1134_g1_i2:
- GO:0005815
- GO:0005634
- GO:0051301
- GO:0007067
- GO:0000079
c1136_g1_i1:
- GO:0005813
- GO:0035085
- GO:0005932
c1137_g1_i1:
- GO:0000932
- GO:0035068
- GO:0048471
- GO:0000166
- GO:0032947
- GO:0003723
- GO:0009267
- GO:0032507
- GO:0035278
c1137_g2_i1:
- GO:0000932
- GO:0035068
- GO:0048471
- GO:0000166
- GO:0032947
- GO:0003723
- GO:0009267
- GO:0032507
- GO:0035278
c1138_g1_i1:
- GO:0043234
- GO:0003824
- GO:0019209
- GO:0000185
- GO:0003007
- GO:0001701
- GO:0030324
- GO:0008152
- GO:0007179
c1141_g1_i1: GO:0071203
c1143_g1_i1:
- GO:0005783
- GO:0005576
- GO:0046872
- GO:0008484
c1144_g1_i1:
- GO:0005789
- GO:0016021
- GO:0005741
- GO:0003841
- GO:0016024
- GO:0006654
- GO:0044281
- GO:0019432
c1145_g1_i1:
- GO:0005737
- GO:0005634
c1145_g2_i1:
- GO:0005737
- GO:0005634
c1148_g1_i1:
- GO:0005829
- GO:0005654
- GO:0005524
- GO:0000287
- GO:0004672
- GO:0004674
- GO:0007411
- GO:0007417
- GO:0006978
- GO:0007243
- GO:0045992
- GO:0070373
- GO:2000381
- GO:0007268
c1160_g1_i1:
- GO:0004519
- GO:0046872
- GO:0003723
- GO:0003964
- GO:0090305
- GO:0006278
c1167_g1_i1:
- GO:0003723
- GO:0003964
- GO:0006278
c1168_g1_i1:
- GO:0032302
- GO:0000228
- GO:0005524
- GO:0019237
- GO:0003684
- GO:0008094
- GO:0000406
- GO:0000404
- GO:0000403
- GO:0043570
- GO:0000710
- GO:0045910
- GO:0051096
- GO:0007131
- GO:0016447
c1171_g1_i1:
- GO:0005634
- GO:0005524
- GO:0004693
- GO:0008353
- GO:0051301
- GO:0007067
c1172_g1_i1:
- GO:0005840
- GO:0003735
- GO:0042254
- GO:0006414
c1182_g1_i1:
- GO:0016021
- GO:0005743
- GO:0055085
c1183_g1_i1:
- GO:0000785
- GO:0005654
- GO:0032116
- GO:0051301
- GO:0034088
c1195_g1_i1:
- GO:0030424
- GO:0070852
- GO:0030425
- GO:0005739
- GO:0005634
- GO:0005524
- GO:0051087
- GO:0008219
- GO:0090084
- GO:0006457
c1198_g1_i1:
- GO:0016021
- GO:0019048
c1200_g1_i1:
- GO:0008234
- GO:0004221
- GO:0006511
c1206_g1_i1:
- GO:0005739
- GO:0005730
- GO:0003700
- GO:0007286
- GO:0006366
c1211_g1_i1:
- GO:0016324
- GO:0030425
- GO:0005794
- GO:0005739
- GO:0043020
- GO:0043025
- GO:0097038
- GO:0009055
- GO:0020037
- GO:0046872
- GO:0016175
- GO:0071230
- GO:0071480
- GO:0071333
- GO:0071260
- GO:0071407
- GO:0071356
- GO:0017004
- GO:0022900
- GO:0050665
- GO:0006954
- GO:0045087
- GO:0003106
- GO:0030307
- GO:0001938
- GO:0045730
- GO:0042493
- GO:0070555
- GO:0031667
- GO:0014895
- GO:0042554
c1211_g1_i2:
- GO:0016324
- GO:0030425
- GO:0005794
- GO:0005739
- GO:0043020
- GO:0043025
- GO:0097038
- GO:0009055
- GO:0020037
- GO:0046872
- GO:0016175
- GO:0071230
- GO:0071480
- GO:0071333
- GO:0071260
- GO:0071407
- GO:0071356
- GO:0017004
- GO:0022900
- GO:0050665
- GO:0006954
- GO:0045087
- GO:0003106
- GO:0030307
- GO:0001938
- GO:0045730
- GO:0042493
- GO:0070555
- GO:0031667
- GO:0014895
- GO:0042554
c1225_g2_i1:
- GO:0016021
- GO:0005741
- GO:0005634
- GO:0000922
c1230_g1_i1:
- GO:0009897
- GO:0016021
- GO:0004872
- GO:0001525
- GO:0030154
- GO:0030336
c1245_g1_i1:
- GO:0005829
- GO:0072558
- GO:0005634
- GO:0005524
- GO:0008656
- GO:0042742
- GO:0006917
- GO:0045087
- GO:0051402
- GO:0035872
- GO:0050718
- GO:0050727
- GO:0032495
c1250_g1_i1:
- GO:0016021
- GO:0042720
- GO:0008236
- GO:0006508
c1268_g1_i1:
- GO:0046872
- GO:0008270
c1275_g1_i1:
- GO:0005615
- GO:0006935
- GO:0006955
- GO:0006954
c1277_g1_i1:
- GO:0020037
- GO:0046872
- GO:0004601
- GO:0042744
c1278_g1_i1:
- GO:0030424
- GO:0030425
- GO:0016021
- GO:0005886
- GO:0030552
- GO:0005267
- GO:0005272
- GO:0005249
- GO:0045176
- GO:0046549
- GO:0035725
- GO:0007268
c1311_g1_i1:
- GO:0016021
- GO:0030030
- GO:0007275
c1314_g1_i1:
- GO:0015629
- GO:0042643
- GO:0031674
- GO:0005524
- GO:0016887
- GO:0033275
- GO:0006915
- GO:0055008
- GO:0055003
- GO:0060047
- GO:0006936
- GO:0030240
c1320_g1_i1:
- GO:0005829
- GO:0048471
- GO:0005085
- GO:0007596
- GO:0007264
c1324_g1_i1:
- GO:0005634
- GO:0003677
- GO:0046872
- GO:0008270
- GO:0006355
- GO:0006351
c1337_g1_i1:
- GO:0005759
- GO:0005739
- GO:0004017
- GO:0005524
- GO:0005525
- GO:0046899
- GO:0046033
- GO:0046039
- GO:0046041
- GO:0046051
c1339_g1_i1:
- GO:0005768
- GO:0010008
- GO:0030904
- GO:0031982
- GO:0015031
- GO:0007034
c1343_g1_i1:
- GO:0005665
- GO:0003677
- GO:0003899
- GO:0006370
- GO:0000398
- GO:0050434
- GO:0006468
- GO:0006368
- GO:0006367
- GO:0006283
- GO:0016032
c1351_g1_i1: GO:0003998
c1351_g1_i2: GO:0003998
c1354_g1_i1:
- GO:0005634
- GO:0003677
- GO:0046872
- GO:0008270
- GO:0006355
- GO:0006351
c1365_g1_i1:
- GO:0005829
- GO:0005543
- GO:0004871
- GO:0007596
- GO:0030154
- GO:0035162
- GO:0035556
c1365_g1_i2:
- GO:0005829
- GO:0005543
- GO:0004871
- GO:0007596
- GO:0030154
- GO:0035162
- GO:0035556
c1377_g1_i1:
- GO:0005737
- GO:0019005
- GO:0030282
- GO:0009953
- GO:0000086
- GO:0030513
- GO:0016567
- GO:0031146
c1377_g1_i2:
- GO:0005737
- GO:0019005
- GO:0030282
- GO:0009953
- GO:0000086
- GO:0030513
- GO:0016567
- GO:0031146
c1380_g2_i1:
- GO:0046872
- GO:0003723
- GO:0003964
- GO:0006278
c1392_g1_i1:
- GO:0005615
- GO:0008009
- GO:0006935
- GO:0007204
- GO:0006955
c1402_g2_i1:
- GO:0005737
- GO:0000123
- GO:0000790
- GO:0005654
- GO:0004402
- GO:0046872
- GO:0043426
- GO:0003713
- GO:0008270
- GO:0018076
- GO:0051091
- GO:0045893
- GO:0006351
c1412_g1_i1:
- GO:0030659
- GO:0005829
- GO:0032593
- GO:0005886
- GO:0017112
- GO:0032869
- GO:0072659
- GO:0015031
c1412_g2_i1:
- GO:0030659
- GO:0005829
- GO:0032593
- GO:0005886
- GO:0017112
- GO:0032869
- GO:0072659
- GO:0015031
c1423_g1_i1:
- GO:0071013
- GO:0097157
[truncated: 158,133 more rows]
