# Supplementary material for: propr: An R-package for Identifying Proportionally Abundant Features Using Compositional Data Analysis
Source: Sci Rep. 2017 Nov 24;7:16252. doi: 10.1038/s41598-017-16520-0 (PMC5701231; doi:10.1038/s41598-017-16520-0)
Supplement: Supplementary file 6 — S1 Table [file 41598_2017_16520_MOESM6_ESM.csv]

	GO.ID	Term	Annotated	Significant	Expected	classic
1	GO:0003012	muscle system process	323	73	23.82	2.3e-18
2	GO:0006567	threonine catabolic process	15	15	1.11	9.5e-18
3	GO:0006936	muscle contraction	280	63	20.65	6.4e-16
4	GO:0019518	L-threonine catabolic process to glycine	12	12	0.88	2.5e-14
5	GO:0006566	threonine metabolic process	19	15	1.4	2.8e-14
6	GO:0009068	aspartate family amino acid catabolic pr...	25	17	1.84	3.1e-14
7	GO:0061061	muscle structure development	453	79	33.41	4.1e-13
8	GO:1901575	organic substance catabolic process	1360	171	100.29	8.5e-13
9	GO:0009056	catabolic process	1426	176	105.16	1.9e-12
10	GO:0007525	somatic muscle development	30	16	2.21	3.7e-11
11	GO:0003008	system process	810	111	59.73	9.0e-11
12	GO:0044248	cellular catabolic process	1120	141	82.59	1.1e-10
13	GO:0030163	protein catabolic process	520	80	38.35	2.0e-10
14	GO:0009057	macromolecule catabolic process	767	104	56.56	6.7e-10
15	GO:0031032	actomyosin structure organization	150	35	11.06	6.8e-10
16	GO:0030049	muscle filament sliding	85	25	6.27	1.1e-09
17	GO:0033275	actin-myosin filament sliding	88	25	6.49	2.5e-09
18	GO:0044723	single-organism carbohydrate metabolic p...	430	67	31.71	3.6e-09
19	GO:0005977	glycogen metabolic process	121	29	8.92	1.0e-08
20	GO:0030239	myofibril assembly	75	22	5.53	1.2e-08
