# Supplementary material for: propr: An R-package for Identifying Proportionally Abundant Features Using Compositional Data Analysis
Source: Sci Rep. 2017 Nov 24;7:16252. doi: 10.1038/s41598-017-16520-0 (PMC5701231; doi:10.1038/s41598-017-16520-0)
Supplement: Supplementary file 7 — S2 Table [file 41598_2017_16520_MOESM7_ESM.csv]

	GO.ID	Term	Annotated	Significant	Expected	classic
1	GO:0006567	threonine catabolic process	15	13	1.63	2.4e-11
2	GO:0006566	threonine metabolic process	19	14	2.07	2.1e-10
3	GO:0044711	single-organism biosynthetic process	1014	168	110.24	8.7e-09
4	GO:0019518	L-threonine catabolic process to glycine	12	10	1.3	1.2e-08
5	GO:0005975	carbohydrate metabolic process	562	104	61.1	3.0e-08
6	GO:0005978	glycogen biosynthetic process	75	26	8.15	3.6e-08
7	GO:0009250	glucan biosynthetic process	75	26	8.15	3.6e-08
8	GO:0009068	aspartate family amino acid catabolic pr...	25	14	2.72	4.3e-08
9	GO:0044723	single-organism carbohydrate metabolic p...	430	84	46.75	5.7e-08
10	GO:0043271	negative regulation of ion transport	35	16	3.8	1.9e-07
11	GO:1901606	alpha-amino acid catabolic process	81	26	8.81	2.1e-07
12	GO:0016567	protein ubiquitination	574	102	62.4	3.2e-07
13	GO:0045725	positive regulation of glycogen biosynth...	18	11	1.96	3.7e-07
14	GO:0060324	face development	29	14	3.15	4.9e-07
15	GO:0090004	positive regulation of establishment of ...	23	12	2.5	1.1e-06
16	GO:1903078	positive regulation of protein localizat...	23	12	2.5	1.1e-06
17	GO:1904377	positive regulation of protein localizat...	23	12	2.5	1.1e-06
18	GO:0008610	lipid biosynthetic process	439	81	47.73	1.1e-06
19	GO:0032446	protein modification by small protein co...	619	106	67.29	1.2e-06
20	GO:0018197	peptidyl-aspartic acid modification	8	7	0.87	1.3e-06
