# Supplementary material for: propr: An R-package for Identifying Proportionally Abundant Features Using Compositional Data Analysis
Source: Sci Rep. 2017 Nov 24;7:16252. doi: 10.1038/s41598-017-16520-0 (PMC5701231; doi:10.1038/s41598-017-16520-0)
Supplement: Supplementary file 8 — S3 Table [file 41598_2017_16520_MOESM8_ESM.csv]

	E_all	E_over	Over
cor.rel	0.706993786361537	0.247287545826622	107745
cor.clr	0.882867609507927	0.241549793076383	138950
rho	0.821153558914131	0.167890331274189	102665
phi	1.45794131228497	0.150251846422309	34702
phs	0.821153558914131	0.167890331274189	102665
